# Supplementary material for: The impact of a training programme incorporating the conceptual framework of the International Classification of Functioning (ICF) on behaviour regarding interprofessional practice in Rwandan health professionals: A cluster randomized control trial
Source: PLoS One. 2020 Feb 7;15(2):e0226247. doi: 10.1371/journal.pone.0226247 (PMC7006896; doi:10.1371/journal.pone.0226247)
Supplement: S1 Dataset — (XLS) [file pone.0226247.s003.xls]

## Sheet: Folders
Data	Site	Group	Ward	Recordnumber	Name	Gender	Age	Adress	Maritastatus	MedicalAid	Occupation	Education	Adm.Date	Disch.date	Condition&Diag0sis	Symptoms	Ass.Impairment	Impact.Condition.Func.	Impact.Enviro	ManagedinContext	PersonalFactors	ImpairmentAdressed	Function.Adressed	Environment.Adressed	PreventiveMeasure	Referral.Services	Discharge0te	Referral.OtherDisciplines	Managed.Different.Professionals	Team.Identified	H.Pdocumented	Total	%	Data	Ward	Recordnumber	Name	Gender	Age	Adress	Maritastatus	MedicalAid	Occupation	Education	Adm.Date	Disch.date	Condition&Diag0sis	Symptoms	Ass.Impairment
Baseline	Gahini	Experimental	Medical	1	1	1	1	1	1	1	1	0	1	1	1	1	0	0	0	0	0	0	0	0	0	0	1	0	0	0	0	13	46.4286	2Months	Medical	1	1	1	1	1	1	1	1	0	1	1	1	1	1
Baseline	Gahini	Experimental	Medical	1	1	1	1	1	1	1	0	0	1	0	1	1	1	0	0	0	0	1	0	0	0	0	0	0	0	0	0	12	42.8571	2Months	Medical	1	1	1	1	1	1	0	1	0	1	1	1	1	1
Baseline	Gahini	Experimental	Medical	1	1	1	1	1	1	1	1	0	1	1	1	1	1	0	0	0	0	1	0	0	0	0	0	0	0	0	0	14	50	2Months	Medical	1	1	1	1	1	1	1	1	0	1	1	1	1	1
Baseline	Gahini	Experimental	Medical	1	1	1	1	1	1	1	1	0	1	0	1	1	1	0	0	0	0	0	0	0	0	0	0	0	0	0	0	12	42.8571	2Months	Medical	1	1	1	1	1	0	1	1	0	1	1	1	1	1
Baseline	Gahini	Experimental	Medical	1	1	1	1	1	1	1	1	0	1	1	1	1	1	0	0	0	0	1	0	0	0	0	0	0	0	0	0	14	50	2Months	Medical	1	1	1	1	1	1	1	1	0	1	1	1	1	1
Baseline	Gahini	Experimental	Medical	1	1	1	1	1	1	1	1	0	1	1	0	1	1	0	0	0	0	0	0	0	0	0	0	0	0	0	0	12	42.8571	2Months	Medical	1	1	1	1	1	1	1	0	0	1	1	1	1	1
Baseline	Gahini	Experimental	Medical	1	1	1	1	1	1	1	1	0	1	1	1	1	1	0	0	0	0	0	0	0	0	0	1	0	0	0	0	14	50	2Months	Medical	1	1	1	1	1	1	1	1	0	1	1	1	1	0
Baseline	Gahini	Experimental	Medical	1	1	1	1	1	1	1	1	0	1	1	1	1	1	0	0	0	0	1	0	0	0	0	0	0	0	0	0	14	50	2Months	Medical	1	1	1	1	1	1	1	1	0	1	1	1	1	1
Baseline	Gahini	Experimental	Medical	1	1	1	1	1	1	1	1	0	1	1	1	1	1	0	0	0	0	1	0	0	0	0	0	1	0	0	0	15	53.5714	2Months	Medical	1	1	1	1	1	1	1	1	0	1	1	1	1	0
Baseline	Gahini	Experimental	Medical	1	1	1	1	1	1	1	1	0	1	1	1	1	1	0	0	0	0	0	0	0	0	0	1	0	0	0	0	14	50	2Months	Medical	1	1	1	1	1	1	1	1	0	1	1	1	1	1
Baseline	Gahini	Experimental	Medical	1	1	1	1	1	1	1	1	0	1	1	1	1	0	0	0	1	1	0	0	0	0	0	0	0	0	0	0	14	50	2Months	Medical	1	1	1	1	1	1	1	1	0	1	1	1	1	1
Baseline	Gahini	Experimental	Medical	1	1	1	1	1	1	1	1	0	1	0	1	1	1	0	0	0	0	1	0	0	0	0	0	0	0	0	0	13	46.4286	2Months	Medical	1	1	1	1	1	1	1	1	0	1	1	1	1	0
Baseline	Gahini	Experimental	Medical	1	1	1	1	1	1	1	1	0	1	1	1	1	1	0	0	0	0	1	0	0	0	0	0	0	0	0	0	14	50	2Months	Medical	1	1	1	1	1	1	1	1	0	1	1	1	1	1
Baseline	Gahini	Experimental	Medical	1	1	1	1	1	0	1	1	0	1	1	1	1	0	0	0	0	0	0	0	0	0	0	1	0	0	0	0	12	42.8571	2Months	Medical	1	1	1	1	1	1	1	1	0	1	1	1	1	1
Baseline	Gahini	Experimental	Medical	1	1	1	1	1	1	1	1	0	1	1	0	1	1	0	0	0	0	1	0	0	0	0	1	0	0	0	0	14	50	2Months	Medical	1	1	1	1	1	1	1	1	0	1	1	1	1	0
Baseline	Gahini	Experimental	Medical	1	1	1	1	1	1	1	1	0	1	1	1	1	1	0	0	0	0	1	0	0	0	0	0	0	0	0	0	14	50	2Months	Medical	1	1	1	1	1	1	1	1	0	1	1	1	1	1
Baseline	Gahini	Experimental	Medical	1	1	1	1	1	0	1	1	0	1	0	1	1	1	1	0	0	0	1	1	0	0	1	1	1	1	1	1	20	71.4286	2Months	Medical	1	1	1	1	1	1	1	1	0	1	1	1	1	1
Baseline	Gahini	Experimental	Medical	1	1	1	1	1	1	1	1	0	1	1	1	0	0	0	0	1	0	0	0	0	0	0	0	0	0	0	0	12	42.8571	2Months	Medical	1	1	1	1	1	1	1	1	0	1	1	1	1	0
Baseline	Gahini	Experimental	Medical	1	1	1	1	1	1	1	1	0	1	0	0	1	0	0	0	0	0	0	0	0	0	0	0	0	0	0	0	10	35.7143	2Months	Medical	1	1	1	1	1	1	1	1	0	1	1	1	1	1
Baseline	Gahini	Experimental	Medical	1	1	1	1	1	1	1	0	0	1	1	1	1	1	0	0	0	0	0	1	0	0	0	0	0	0	0	0	13	46.4286	2Months	Medical	1	1	1	1	1	1	1	1	0	1	1	1	1	1
Baseline	Gahini	Experimental	Medical	1	1	1	1	1	1	1	1	0	1	1	0	1	0	0	0	0	0	0	0	0	0	0	0	0	0	0	0	11	39.2857	2Months	Medical	1	1	1	1	1	0	1	1	0	1	1	1	1	1
Baseline	Gahini	Experimental	Medical	1	1	1	1	1	1	1	1	0	1	1	1	1	1	0	0	0	0	1	0	0	0	0	1	0	0	0	0	15	53.5714	2Months	Medical	1	1	1	1	1	1	1	0	0	1	1	1	1	1
Baseline	Gahini	Experimental	Medical	1	1	1	1	1	1	1	1	0	1	1	1	1	0	0	0	0	0	1	0	0	0	1	0	0	0	0	0	14	50	2Months	Medical	1	1	1	1	1	1	1	1	0	1	1	0	1	0
Baseline	Gahini	Experimental	Medical	1	1	1	1	1	1	1	1	0	1	1	1	1	1	1	0	0	0	0	0	0	0	0	1	0	0	0	0	15	53.5714	2Months	Medical	1	1	1	1	1	1	1	1	0	1	1	0	1	0
Baseline	Gahini	Experimental	Medical	1	1	1	1	1	1	1	1	0	1	1	1	1	1	0	0	0	0	0	0	0	0	0	1	0	0	0	0	14	50	2Months	Medical	1	1	1	1	1	0	1	1	0	1	1	1	1	0
Baseline	Gahini	Experimental	Medical	1	1	1	1	1	1	1	0	0	1	1	1	0	0	0	0	1	0	0	0	0	0	0	0	0	0	0	0	11	39.2857	2Months	Medical	1	1	1	1	1	1	1	1	0	1	1	1	1	1
Baseline	Gahini	Experimental	Medical	1	1	1	1	1	1	1	1	0	1	1	0	0	0	0	0	0	0	0	0	0	0	0	0	0	0	0	0	10	35.7143	2Months	Medical	1	1	1	1	1	1	1	1	0	1	1	1	1	0
Baseline	Gahini	Experimental	Medical	1	1	1	1	1	1	1	1	0	1	1	1	0	0	0	0	0	0	0	0	0	0	0	0	0	0	0	0	11	39.2857	2Months	Medical	1	1	1	1	1	1	1	1	0	1	1	1	1	0
Baseline	Gahini	Experimental	Medical	1	1	1	1	1	1	1	1	0	1	1	0	0	0	0	0	0	0	1	0	0	0	0	0	0	0	0	0	11	39.2857	2Months	Medical	1	1	1	1	1	0	1	1	0	1	1	1	1	1
Baseline	Gahini	Experimental	Medical	1	1	1	1	1	1	1	0	0	1	0	0	1	1	0	0	0	0	1	0	0	0	0	0	0	0	0	0	11	39.2857	2Months	Medical	1	1	1	1	1	1	1	1	0	1	1	1	0	0
Baseline	Gahini	Experimental	Medical	1	1	0	1	1	0	1	0	0	1	1	1	1	1	0	0	0	0	1	0	0	0	0	1	0	0	0	0	12	42.8571	2Months	Medical	1	1	1	1	1	1	1	1	0	1	1	1	1	1
Baseline	Gahini	Experimental	Medical	1	1	1	1	1	0	0	0	0	1	1	1	1	1	0	0	0	0	1	0	0	0	0	0	0	0	0	0	11	39.2857	2Months	Medical	1	1	1	1	1	1	1	1	0	1	1	1	0	1
Baseline	Gahini	Experimental	Medical	1	1	1	1	1	0	1	1	0	1	0	1	1	0	0	0	0	0	0	0	0	0	0	0	0	0	0	0	10	35.7143	2Months	Medical	1	1	1	1	1	1	1	1	0	1	1	1	1	1
Baseline	Gahini	Experimental	Medical	1	1	1	1	1	1	1	1	0	1	1	1	1	1	0	0	0	0	1	0	0	0	0	1	0	0	0	0	15	53.5714	2Months	Medical	1	1	1	1	1	1	0	1	0	1	1	1	1	0
Baseline	Gahini	Experimental	Medical	1	1	1	1	1	1	1	1	0	1	0	1	1	1	0	0	0	0	1	0	0	0	0	1	0	0	0	0	14	50	2Months	Medical	1	1	1	1	1	1	0	1	0	1	1	1	1	0
Baseline	Gahini	Experimental	Pediatric	1	1	1	1	1		1			1	1	0	0	1	0	0	0	0	1	0	0	0	0	1	0	0	0	0	11	44	2Months	Pediatric	1	1	1	1	1		1		0	1	1	1	1	1
Baseline	Gahini	Experimental	Pediatric	1	1	1	1	1		1		0	1	1	1	1	1	0	0	0	0	0	0	0	0	0	0	0	0	0	0	11	42.3077	2Months	Pediatric	1	1	1	1	1		1		0	1	1	1	1	1
Baseline	Gahini	Experimental	Pediatric	1	1	1	1	1		1		0	1	1	1	1	1	0	0	0	0	0	0	0	0	0	1	0	0	0	0	12	46.1538	2Months	Pediatric	1	1	1	1	1		1		0	1	1	1	1	1
Baseline	Gahini	Experimental	Pediatric	1	1	1	1	1		1		0	1	1	1	1	0	0	0	0	0	0	0	0	0	0	0	0	0	0	0	10	38.4615	2Months	Pediatric	1	1	1	1	1		1			1	1	1	1	1
Baseline	Gahini	Experimental	Pediatric	1	1	1	1	1		1			1	0	1	1	1	0	0	0	0	1	0	0	0	0	0	0	0	0	0	11	44	2Months	Pediatric	1	1	1	1	1		1		0	1	1	1	1	1
Baseline	Gahini	Experimental	Pediatric	1	1	1	1	1		1		0	1	1	1	1	1	0	0	0	0	1	0	0	0	0	0	0	0	0	0	12	46.1538	2Months	Pediatric	1	1	1	1	1		1		0	1	1	1	1	1
Baseline	Gahini	Experimental	Pediatric	1	1	1	1	1		1		0	1	1	1	1	1	0	0	0	0	1	0	0	0	0	1	0	0	0	0	13	50	2Months	Pediatric	1	1	1	1	1		1		0	1	1	1	1	1
Baseline	Gahini	Experimental	Pediatric	1	1	1	1	1		1			1	1	1	1	1	0	0	0	0	1	0	0	0	0	0	0	0	0	0	12	48	2Months	Pediatric	1	1	1	1	1		1		0	1	1	1	1	1
Baseline	Gahini	Experimental	Pediatric	1	1	1	1	1		1			1	0	1	1	1	0	0	0	0	1	0	0	0	0	0	0	0	0	0	11	44	2Months	Pediatric	1	1	1	1	1		1		0	1	1	1	1	1
Baseline	Gahini	Experimental	Pediatric	1	1	1	1	1		1			1	1	0	1	1	0	0	0	0	0	0	0	0	0	0	0	0	0	0	10	40	2Months	Pediatric	1	1	1	1	1		1			1	1	1	1	1
Baseline	Gahini	Experimental	Pediatric	1	1	1	1	1		1			1	1	1	1	0	0	0	0	0	1	0	0	0	0	1	0	0	0	0	12	48	2Months	Pediatric	1	1	1	1	1		1		0	1	1	1	1	1
Baseline	Gahini	Experimental	Pediatric	1	1	1	1	1		1		0	1	1	0	0	1	0	0	0	0	1	0	0	0	0	0	0	0	0	0	10	38.4615	2Months	Pediatric	1	1	1	1	1		1		0	1	1	1	1	0
Baseline	Gahini	Experimental	Pediatric	1	1	1	1	1		1		0	1	1	1	1	0	0	0	0	0	0	0	0	0	0	0	0	0	0	0	10	38.4615	2Months	Pediatric	1	1	1	1	1		1		0	1	1	1	1	1
Baseline	Gahini	Experimental	Pediatric	1	1	1	1	1		1		0	1	1	1	1	0	0	0	0	0	0	0	0	0	0	1	0	0	0	0	11	42.3077	2Months	Pediatric	1	1	1	1	1		1			1	1	1	0	1
Baseline	Gahini	Experimental	Pediatric	1	1	1	1	1		1		0	1	1	1	1	1	0	0	0	0	1	0	0	0	0	1	0	0	0	0	13	50	2Months	Pediatric	1	1	1	1	1		1		0	1	1	1	1	1
Baseline	Gahini	Experimental	Pediatric	1	1	1	1	1		1			1	1	1	1	1	0	0	0	0	1	0	0	0	0	1	0	0	0	0	13	52	2Months	Pediatric	1	1	1	1	1		1		0	1	1	1	1	0
Baseline	Gahini	Experimental	Pediatric	1	1	1	1	1		1			1	1	1	1	0	0	0	0	0	0	0	0	0	0	1	0	0	0	0	11	44	2Months	Pediatric	1	1	1	1	1		1			1	1	1	1	1
Baseline	Gahini	Experimental	Pediatric	1	1	1	1	1		1		0	1	1	1	1	1	0	0	0	0	1	0	0	0	0	1	0	0	0	0	13	50	2Months	Pediatric	1	1	1	1	1		1		0	1	1	1	1	0
Baseline	Gahini	Experimental	Pediatric	1	1	1	1	1		1		0	1	0	1	1	0	0	0	0	0	0	0	0	0	0	0	0	0	0	0	9	34.6154	2Months	Pediatric	1	1	1	1	1		1		0	1	1	1	1	0
Baseline	Gahini	Experimental	Pediatric	1	1	1	1	1		1		0	1	1	1	1	1	1	0	0	0	1	0	0	0	0	0	0	0	0	0	13	50	2Months	Pediatric	1	1	1	1	1		1		0	1	1	1	1	1
Baseline	Gahini	Experimental	Pediatric	1	1	1	1	1		1			1	1	1	1	0	0	0	0	0	0	0	0	0	0	1	0	0	0	0	11	44	2Months	Pediatric	1	1	1	1	1		1			1	1	1	1	1
Baseline	Gahini	Experimental	Pediatric	1	1	1	1	1		1		0	1	1	1	1	1	1	0	0	0	1	1	0	0	0	1	0	0	0	0	15	57.6923	2Months	Pediatric	1	1	1	1	1		1		0	1	1	1	1	1
Baseline	Gahini	Experimental	Pediatric	1	1	1	1	1		1		0	1	1	1	1	0	0	0	0	0	0	0	0	0	0	0	0	0	0	0	10	38.4615	2Months	Pediatric	1	1	1	1	1		1			1	1	1	1	1
Baseline	Gahini	Experimental	Pediatric	1	1	1	1	1		1		0	1	0	0	1	0	0	0	0	0	1	0	0	0	0	1	0	0	0	0	10	38.4615	2Months	Pediatric	1	1	1	1	1		1		0	1	1	1	1	1
Baseline	Gahini	Experimental	Pediatric	1	1	1	1	1		1			1	1	1	1	1	0	0	0	0	1	0	0	0	0	1	0	0	0	0	13	52	2Months	Pediatric	1	1	1	1	1		1		0	1	1	1	1	0
Baseline	Gahini	Experimental	Pediatric	1	1	1	1	1		1		0	1	1	1	0	1	0	0	0	0	1	0	0	0	0	1	0	0	0	0	12	46.1538	2Months	Pediatric	1	1	1	1	1		1		0	1	1	0	1	0
Baseline	Gahini	Experimental	Pediatric	1	1	1	1	1		1		0	1	1	1	1	1	1	0	1	0	0	1	0	0	0	1	0	1	0	0	16	61.5385	2Months	Pediatric	1	1	1	1	1		1		0	1	1	1	1	1
Baseline	Gahini	Experimental	Pediatric	1	1	1	1	1		1			1	1	1	0	0	0	0	0	0	0	0	0	0	0	1	0	0	0	0	10	40	2Months	Pediatric	1	1	1	1	1		1		0	1	1	0	1	0
Baseline	Gahini	Experimental	Pediatric	1	1	1	1	1		1		0	1	1	1	1	1	0	0	0	0	1	0	0	0	0	1	0	0	0	0	13	50	2Months	Pediatric	1	1	1	1	1		1			1	1	1	1	1
Baseline	Gahini	Experimental	Pediatric	1	1	1	1	1		1			1	1	0	1	1	0	0	0	0	0	0	0	0	0	1	0	0	0	0	11	44	2Months	Pediatric	1	1	1	1	1		1		0	1	1	1	1	1
Baseline	Gahini	Experimental	Surgical	1	1	1	1	1	1	1	1	0	1	1	1	1	1	0	0	1	0	1	0	0	0	0	0	0	0	0	0	15	53.5714	2Months	Surgical	1	1	1	1	1	1	1	1	0	1	1	1	1	1
Baseline	Gahini	Experimental	Surgical	1	1	0	0	0	0	0	0	0	1	1	1	1	1	0	0	0	0	0	0	0	0	0	0	0	0	0	0	7	25	2Months	Surgical	1	1	1	1	1	0	0	1	0	1	1	1	1	1
Baseline	Gahini	Experimental	Surgical	1	1	1	1	1	1	1	1	0	1	1	0	0	1	0	0	0	0	1	0	0	0	0	0	0	0	0	0	12	42.8571	2Months	Surgical	1	1	1	1	1	1	1	1	0	1	1	1	1	1
Baseline	Gahini	Experimental	Surgical	1	1	0	1	1	1	1	0	0	1	1	1	1	1	0	0	0	0	0	0	0	0	0	1	0	0	0	0	12	42.8571	2Months	Surgical	1	1	1	1	1	1	1	1	0	1	1	1	1	1
Baseline	Gahini	Experimental	Surgical	1	1	0	1	1	0	0	0	0	1	0	1	1	1	0	0	1	0	1	0	0	0	0	0	0	0	0	0	10	35.7143	2Months	Surgical	1	1	1	1	1	0	0	1	0	1	1	1	1	1
Baseline	Gahini	Experimental	Surgical	1	1	1	1	1	1	1	1	0	1	1	1	1	1	0	0	0	0	0	0	0	0	0	0	0	0	0	0	13	46.4286	2Months	Surgical	1	1	1	1	1	1	1	1	0	1	1	1	1	1
Baseline	Gahini	Experimental	Surgical	1	1	1	1	1	0	1	0	0	1	1	1	1	1	0	0	0	0	1	0	0	0	0	1	0	0	0	0	13	46.4286	2Months	Surgical	1	1	1	1	1	0	1	1	0	1	1	1	1	1
Baseline	Gahini	Experimental	Surgical	1	1	1	1	1	0	0	0	0	1	1	1	1	1	0	0	0	0	1	0	0	0	0	0	1	0	0	0	12	42.8571	2Months	Surgical	1	1	1	1	1	0	0	1	0	1	1	1	1	1
Baseline	Gahini	Experimental	Surgical	1	1	1	1	1	1	1	1	0	1	1	1	1	1	0	0	0	0	0	1	0	0	0	0	1	1	0	1	17	60.7143	2Months	Surgical	1	1	1	1	1	1	1	1	0	1	1	1	1	1
Baseline	Gahini	Experimental	Surgical	1	1	1	1	1	1	1	0	0	1	1	1	1	1	0	0	0	0	0	1	0	0	0	1	0	0	0	0	14	50	2Months	Surgical	1	1	1	1	1	1	1	1	0	1	1	1	1	1
Baseline	Gahini	Experimental	Surgical	1	1	0	1	1	1	0	0	0	1	1	1	1	1	0	0	0	0	1	0	0	0	0	1	0	0	0	0	12	42.8571	2Months	Surgical	1	1	1	1	1	1	0	1	0	1	1	1	1	1
Baseline	Gahini	Experimental	Surgical	1	1	1	1	1	1	1	1	0	1	1	1	1	1	0	0	0	0	1	0	0	0	0	1	0	0	0	0	15	53.5714	2Months	Surgical	1	1	1	1	1	1	1	1	0	1	1	1	1	1
Baseline	Gahini	Experimental	Surgical	1	1	1	1	1	1	1	1	0	1	1	1	1	1	1	0	0	0	0	0	0	0	1	1	0	0	0	0	16	57.1429	2Months	Surgical	1	1	1	1	1	1	1	1	0	1	1	1	1	1
Baseline	Gahini	Experimental	Surgical	1	1	1	1	1	1	1	1	0	1	1	1	1	1	0	0	0	0	1	0	0	0	0	0	0	0	0	0	14	50	2Months	Surgical	1	1	1	1	1	1	1	1	0	1	1	1	1	1
Baseline	Gahini	Experimental	Surgical	1	1	1	1	1	1	1	1	0	1	1	1	0	1	0	0	0	0	1	0	0	0	1	0	0	0	0	0	14	50	2Months	Surgical	1	1	1	1	1	1	1	0	0	1	1	1	1	1
Baseline	Gahini	Experimental	Surgical	1	1	1	1	1	1	1	0	0	1	1	1	1	1	0	0	0	0	1	0	0	0	0	0	0	0	0	0	13	46.4286	2Months	Surgical	1	1	1	1	1	1	1	1	0	1	1	1	1	1
Baseline	Gahini	Experimental	Surgical	1	1	1	1	1	1	1	1	0	1	1	1	1	1	0	0	0	0	0	0	0	0	0	1	0	0	0	0	14	50	2Months	Surgical	1	1	1	1	1	1	1	1	0	1	1	1	1	1
Baseline	Gahini	Experimental	Surgical	1	1	1	1	1	1	1	1	0	1	1	1	1	1	0	0	0	0	0	0	0	0	0	0	0	0	0	0	13	46.4286	2Months	Surgical	1	1	1	1	1	1	1	1	0	1	1	1	1	0
Baseline	Gahini	Experimental	Surgical	1	1	1	1	1	1	1	0	0	1	1	1	1	1	0	0	0	0	0	0	0	0	0	1	0	0	0	0	13	46.4286	2Months	Surgical	1	1	1	1	1	1	1	0	0	1	1	1	1	1
Baseline	Gahini	Experimental	Surgical	1	1	1	1	1	1	1	0	0	1	1	1	0	1	0	0	0	0	1	0	0	0	0	0	0	0	0	0	12	42.8571	2Months	Surgical	1	1	1	1	1	1	1	1	0	1	1	1	1	1
Baseline	Gahini	Experimental	Surgical	1	1	1	1	1	1	1	1	0	1	1	1	1	1	0	0	0	0	1	0	0	0	0	1	0	0	0	0	15	53.5714	2Months	Surgical	1	1	1	1	1	1	1	1	0	1	1	1	1	1
Baseline	Gahini	Experimental	Surgical	1	1	1	1	1	1	1	0	0	1	1	1	1	1	0	0	0	0	0	0	0	0	0	1	0	0	0	0	13	46.4286	2Months	Surgical	1	1	1	1	1	1	1	1	0	1	1	1	1	1
Baseline	Gahini	Experimental	Surgical	1	1	1	1	1	1	1	1	0	1	1	1	1	1	1	1	1	0	0	0	0	0	1	1	1	0	0	0	19	67.8571	2Months	Surgical	1	1	1	1	1	1	1	1	0	1	1	1	0	1
Baseline	Gahini	Experimental	Surgical	1	1	1	1	1	1	1	1	0	1	1	1	1	1	0	0	0	0	1	0	0	0	0	0	0	0	0	0	14	50	2Months	Surgical	1	1	1	1	1	1	1	0	0	1	1	1	1	1
Baseline	Gahini	Experimental	Surgical	1	1	1	1	1	1	1	1	0	1	1	1	1	1	0	0	0	0	0	0	0	0	0	0	0	0	0	0	13	46.4286	2Months	Surgical	1	1	1	1	1	1	1	0	0	1	1	1	1	1
Baseline	Gahini	Experimental	Surgical	1	1	1	1	1	1	0	0	0	1	1	1	1	1	0	0	0	0	0	0	0	0	0	0	0	0	0	0	11	39.2857	2Months	Surgical	1	1	1	1	1	1	0	1	0	1	1	1	0	1
Baseline	Gahini	Experimental	Surgical	1	1	1	1	1	1	1	1	0	1	1	1	1	1	1	1	0	0	1	0	0	0	0	1	0	1	1	0	19	67.8571	2Months	Surgical	1	1	1	1	1	1	1	1	0	1	1	1	1	1
Baseline	Gahini	Experimental	Surgical	1	1	1	1	1	0	1	1	0	1	1	1	1	1	0	0	0	0	1	0	0	0	0	1	0	0	0	0	14	50	2Months	Surgical	1	1	1	1	1	0	1	1	0	1	1	1	1	1
Baseline	Gahini	Experimental	Surgical	1	1	1	1	1	1	0	1	0	1	1	1	1	1	0	0	0	0	1	0	0	0	1	0	0	0	0	0	14	50	2Months	Surgical	1	1	1	1	1	1	0	1	0	1	1	1	0	1
Baseline	Gahini	Experimental	Surgical	1	1	1	1	1	1	1	1	0	1	1	1	1	1	0	0	0	0	1	0	0	0	0	0	0	0	0	0	14	50	2Months	Surgical	1	1	1	1	1	1	1	0	0	1	1	1	1	1
Baseline	Gahini	Experimental	Surgical	1	1	1	1	1	1	1	1	0	1	1	1	1	1	1	0	0	0	1	0	0	0	0	0	0	0	0	0	15	53.5714	2Months	Surgical	1	1	1	1	1	1	1	1	0	1	1	1	1	1
Baseline	Gahini	Experimental	Surgical	1	1	0	1	0	0	0	0	0	1	1	1	1	0	0	0	0	0	1	0	0	0	0	1	0	0	0	0	9	32.1429	2Months	Surgical	1	1	1	1	1	0	0	1	0	1	1	1	1	0
Baseline	Gahini	Experimental	Surgical	1	1	1	1	1	1	1	0	0	1	1	1	1	1	0	0	0	0	1	0	0	0	0	0	0	0	0	0	13	46.4286	2Months	Surgical	1	1	1	1	1	1	1	1	0	1	1	1	0	1
Baseline	Gahini	Experimental	Surgical	1	1	1	1	1	1	1	1	0	1	1	1	1	1	0	0	0	0	1	0	0	0	0	0	0	0	0	0	14	50	2Months	Surgical	1	1	1	1	1	1	1	1	0	1	1	1	1	1
Baseline	Gahini	Experimental	Surgical	1	1	1	1	1	1	1	1	0	1	1	1	1	1	0	0	0	0	0	0	0	0	0	0	0	0	0	0	13	46.4286	2Months	Surgical	1	1	1	1	1	1	1	1	0	1	1	1	1	1
Baseline	Nemba	Experimental	Medical	1	1	1	1	1	1	1	0	0	1	1	1	1	1	0	0	0	0	1	0	0	0	0	0	0	0	0	0	13	46.4286	2Months	Medical	1	1	1	1	1	1	0	1	0	1	1	1	1	1
Baseline	Nemba	Experimental	Medical	1	1	1	1	1	1	1	0	0	1	1	1	1	1	1	0	0	0	1	0	0	0	0	0	0	0	0	0	14	50	2Months	Medical	1	1	1	1	1	1	1	1	0	1	1	1	1	1
Baseline	Nemba	Experimental	Medical	1	1	1	1	1	1	0	0	0	1	1	1	0	1	0	0	0	1	0	0	0	0	0	0	0	0	0	0	11	39.2857	2Months	Medical	1	1	1	1	1	1	1	1	0	1	1	1	1	0
Baseline	Nemba	Experimental	Medical	1	1	1	1	1	1	1	1	0	1	1	1	1	0	0	1	0	0	0	0	0	0	0	1	1	0	1	0	16	57.1429	2Months	Medical	1	1	1	1	1	1	1	1	0	1	1	1	1	1
Baseline	Nemba	Experimental	Medical	1	1	1	1	1	1	1	0	0	1	1	1	1	0	1	0	0	0	1	0	0	0	0	0	0	0	0	0	13	46.4286	2Months	Medical	1	1	1	1	1	0	1	1	0	1	1	1	1	0
Baseline	Nemba	Experimental	Medical	1	1	1	1	1	1	1	0	0	1	0	1	0	0	0	0	0	1	0	0	0	0	0	0	0	0	0	0	10	35.7143	2Months	Medical	1	1	1	1	1	1	1	0	0	1	1	1	0	1
Baseline	Nemba	Experimental	Medical	1	1	1	1	1	1	0	1	0	1	1	1	1	0	0	0	1	0	0	0	0	0	0	1	1	0	0	0	14	50	2Months	Medical	1	1	1	1	1	1	1	1	0	1	1	1	1	0
Baseline	Nemba	Experimental	Medical	1	1	1	1	1	1	1	0	0	1	1	1	1	1	0	0	0	0	1	0	0	0	0	0	0	0	1	0	14	50	2Months	Medical	1	1	1	1	1	1	1	1	0	1	1	1	1	1
Baseline	Nemba	Experimental	Medical	1	1	1	1	1	1	1	1	0	1	1	0	0	0	0	0	0	0	0	0	0	0	0	0	1	0	0	0	11	39.2857	2Months	Medical	1	1	1	1	1	1	1	1	0	1	1	1	1	0
Baseline	Nemba	Experimental	Medical	1	1	1	1	1	1	1	1	0	1	0	1	1	1	0	0	0	1	0	0	0	0	0	1	0	0	0	1	15	53.5714	2Months	Medical	1	1	1	1	1	1	1	1	0	1	1	1	1	0
Baseline	Nemba	Experimental	Medical	1	1	1	1	1	1	1	0	0	1	1	1	1	1	1	1	0	0	0	0	0	0	0	0	0	0	0	0	14	50	2Months	Medical	1	1	1	1	1	1	1	1	0	1	1	1	1	1
Baseline	Nemba	Experimental	Medical	1	1	1	1	1	1	1	1	0	1	1	1	0	0	0	0	0	0	1	0	0	0	0	0	0	0	0	0	12	42.8571	2Months	Medical	1	1	1	1	1	1	1	1	0	1	1	1	1	1
Baseline	Nemba	Experimental	Medical	1	1	1	1	1	1	1	0	0	1	1	1	1	1	0	0	0	0	1	0	0	0	0	0	0	0	0	0	13	46.4286	2Months	Medical	1	1	1	1	1	1	1	1	0	1	1	1	1	1
Baseline	Nemba	Experimental	Medical	1	1	1	1	1	1	0	1	0	1	1	1	0	0	0	0	0	1	0	0	0	0	0	1	0	0	0	0	12	42.8571	2Months	Medical	1	1	1	1	1	1	1	1	0	1	1	1	1	1
Baseline	Nemba	Experimental	Medical	1	1	1	1	1	1	1	0	0	1	1	1	0	1	0	0	0	0	1	0	0	0	0	0	0	0	0	0	12	42.8571	2Months	Medical	1	1	1	1	1	1	1	1	0	1	1	1	1	1
Baseline	Nemba	Experimental	Medical	1	1	1	1	1	0	1	1	0	1	0	0	1	1	0	0	0	0	0	0	0	0	0	1	0	0	0	0	11	39.2857	2Months	Medical	1	1	1	1	1	1	1	1	0	1	1	1	1	1
Baseline	Nemba	Experimental	Medical	1	1	1	1	1	1	1	0	0	1	1	1	1	1	0	0	0	1	1	1	0	0	1	1	1	1	0	0	19	67.8571	2Months	Medical	1	1	1	1	1	1	1	0	0	1	1	1	1	1
Baseline	Nemba	Experimental	Medical	1	1	1	1	1	1	0	1	0	1	1	1	1	1	0	0	1	0	0	0	0	0	0	0	0	0	0	0	13	46.4286	2Months	Medical	1	1	1	1	1	1	1	1	0	1	1	1	1	1
Baseline	Nemba	Experimental	Medical	1	1	1	1	1	1	1	1	0	1	1	1	1	0	0	0	0	1	0	0	0	0	0	0	0	0	0	0	13	46.4286	2Months	Medical	1	1	1	1	1	1	1	1	0	1	1	1	1	1
Baseline	Nemba	Experimental	Medical	1	1	1	1	1	1	1	1	0	1	1	1	1	1	0	0	0	0	0	1	0	0	0	0	1	0	0	0	15	53.5714	2Months	Medical	1	1	1	1	1	1	0	0	0	1	1	1	1	1
Baseline	Nemba	Experimental	Medical	1	1	1	1	1	1	1	1	0	1	1	1	0	1	0	0	1	1	0	0	0	0	0	0	0	0	0	0	14	50	2Months	Medical	1	1	1	1	1	1	1	1	0	1	1	1	1	1
Baseline	Nemba	Experimental	Medical	1	1	1	1	1	1	0	0	0	1	1	1	1	1	0	0	0	0	1	0	0	0	0	1	0	0	0	0	13	46.4286	2Months	Medical	1	1	1	1	1	1	1	1	0	1	1	1	1	1
Baseline	Nemba	Experimental	Medical	1	1	1	1	1	1	1	1	0	1	1	1	1	0	0	0	0	1	1	0	0	0	1	0	0	0	0	0	15	53.5714	2Months	Medical	1	1	1	1	1	1	1	1	0	1	1	1	1	0
Baseline	Nemba	Experimental	Medical	1	1	1	1	1	1	1	1	0	1	1	1	0	0	0	0	0	0	0	0	0	0	0	1	1	0	0	0	13	46.4286	2Months	Medical	1	1	1	1	1	1	1	1	0	1	1	1	1	1
Baseline	Nemba	Experimental	Medical	1	1	1	1	1	1	1	1	0	1	1	1	1	0	0	0	0	0	0	0	0	0	0	1	0	0	0	0	13	46.4286	2Months	Medical	1	1	1	1	1	1	1	1	0	1	1	1	1	0
Baseline	Nemba	Experimental	Medical	1	1	1	1	1	1	1	0	0	1	1	1	1	0	0	0	0	1	0	0	0	0	0	0	0	0	0	0	12	42.8571	2Months	Medical	1	1	1	1	1	1	1	1	0	1	1	1	1	1
Baseline	Nemba	Experimental	Medical	1	1	1	1	1	1	1	1	0	1	1	1	1	0	0	0	0	0	0	0	0	0	0	0	0	0	0	0	12	42.8571	2Months	Medical	1	1	1	1	1	1	1	0	0	1	1	1	1	0
Baseline	Nemba	Experimental	Medical	1	1	1	1	1	1	1	1	0	1	1	1	1	1	0	0	0	0	0	0	0	0	0	0	0	0	0	0	13	46.4286	2Months	Medical	1	1	1	1	1	1	1	1	0	1	1	1	1	0
Baseline	Nemba	Experimental	Medical	1	1	1	1	1	1	1	0	0	1	1	1	1	1	0	0	1	1	1	0	0	0	0	0	0	0	0	0	15	53.5714	2Months	Medical	1	1	1	1	1	1	1	1	0	1	1	1	1	0
Baseline	Nemba	Experimental	Medical	1	1	1	1	1	1	1	1	0	1	1	1	1	1	0	0	0	0	0	0	0	0	0	0	0	0	0	0	13	46.4286	2Months	Medical	1	1	1	1	1	1	1	1	0	1	1	1	1	0
Baseline	Nemba	Experimental	Medical	1	1	0	1	1	1	1	1	0	1	1	1	1	1	0	0	0	0	1	0	0	0	0	1	0	0	0	0	14	50	2Months	Medical	1	1	1	1	1	1	1	0	0	1	1	1	1	1
Baseline	Nemba	Experimental	Medical	1	1	1	1	1	1	1	1	0	1	1	1	1	1	0	0	0	0	0	0	0	0	0	0	1	0	0	0	14	50	2Months	Medical	1	1	1	1	1	1	1	1	0	1	1	1	1	1
Baseline	Nemba	Experimental	Medical	1	1	1	1	1	1	1	0	0	1	1	1	0	0	0	0	0	0	0	0	0	0	0	0	0	0	0	0	10	35.7143	2Months	Medical	1	1	1	1	1	1	1	1	0	1	1	1	1	1
Baseline	Nemba	Experimental	Medical	1	1	1	1	1	1	1	1	0	1	1	1	1	1	0	0	0	1	1	0	0	0	0	1	0	0	0	0	16	57.1429	2Months	Medical	1	1	1	1	1	1	1	1	0	1	1	1	1	1
Baseline	Nemba	Experimental	Medical	1	1	1	1	1	1	1	0	0	1	1	1	1	1	0	0	0	0	1	0	0	0	0	1	1	0	0	0	15	53.5714	2Months	Medical	1	1	1	1	1	1	1	1	0	1	1	1	1	1
Baseline	Nemba	Experimental	Pediatric	1	1	1	1	1		1		0	1	1	1	1	1	0	0	0	0	1	0	0	0	0	1	0	0	0	0	13	50	2Months	Pediatric	1	1	1	1	1		1			1	1	1	1	1
Baseline	Nemba	Experimental	Pediatric	1	1	1	1	1		1			1	1	1	1	0	0	0	0	0	0	0	0	1	0	1	0	0	0	0	12	48	2Months	Pediatric	1	1	1	1	1		1		0	1	1	1	1	1
Baseline	Nemba	Experimental	Pediatric	1	1	1	1	1		1			1	1	1	1	1	0	0	1	1	0	0	0	0	0	1	1	0	0	0	15	60	2Months	Pediatric	1	1	1	1	1		1		0	1	1	1	1	1
Baseline	Nemba	Experimental	Pediatric	1	1	1	1	1		1			1	0	1	0	1	0	0	0	0	0	0	0	0	0	0	0	0	0	0	9	36	2Months	Pediatric	1	1	1	1	1		1		0	1	1	1	1	1
Baseline	Nemba	Experimental	Pediatric	1	1	1	1	1		1			1	1	1	0	1	0	0	0	1	1	0	0	0	0	0	0	0	0	0	12	48	2Months	Pediatric	1	1	1	1	1		1			1	1	1	0	1
Baseline	Nemba	Experimental	Pediatric	1	1	1	1	1		1			1	1	1	1	0	0	0	0	0	1	0	0	1	0	0	0	0	0	0	12	48	2Months	Pediatric	1	1	1	1	1		1		0	1	1	1	1	1
Baseline	Nemba	Experimental	Pediatric	1	1	1	1	1		1			1	1	1	1	0	0	0	0	0	1	0	0	0	0	1	0	0	0	0	12	48	2Months	Pediatric	1	1	1	1	1		1		0	1	1	1	1	1
Baseline	Nemba	Experimental	Pediatric	1	1	1	1	1		1		0	1	1	1	0	0	0	0	0	1	1	0	0	0	0	0	0	0	0	0	11	42.3077	2Months	Pediatric	1	1	1	1	1		1		0	1	1	1	1	1
Baseline	Nemba	Experimental	Pediatric	1	1	1	1	1		1		0	1	1	1	1	0	0	0	0	0	1	0	0	0	0	0	0	0	0	0	11	42.3077	2Months	Pediatric	1	1	1	1	1		1		0	1	1	1	1	0
Baseline	Nemba	Experimental	Pediatric	1	1	1	1	1		1			1	1	1	0	1	0	0	0	0	1	0	0	0	0	0	0	0	0	0	11	44	2Months	Pediatric	1	1	1	1	1		1		0	1	1	1	1	0
Baseline	Nemba	Experimental	Pediatric	1	1	1	1	1		1		0	1	1	1	1	0	0	0	0	1	1	0	0	1	0	1	0	0	0	0	14	53.8462	2Months	Pediatric	1	1	1	1	1		1			1	1	1	0	0
Baseline	Nemba	Experimental	Pediatric	1	1	1	1	1		1			1	1	0	0	1	0	0	0	0	1	0	0	0	0	0	0	0	0	0	10	40	2Months	Pediatric	1	1	1	1	1		1			1	1	1	1	1
Baseline	Nemba	Experimental	Pediatric	1	1	1	1	1		1		0	1	1	1	1	0	0	0	0	0	0	0	0	0	0	0	0	0	0	0	10	38.4615	2Months	Pediatric	1	1	1	1	1		1			1	1	1	1	1
Baseline	Nemba	Experimental	Pediatric	1	1	1	1	1		1			0	1	1	1	0	0	0	0	1	0	0	0	0	0	0	0	1	0	0	11	44	2Months	Pediatric	1	1	1	1	1		1			1	1	1	0	1
Baseline	Nemba	Experimental	Pediatric	1	0	1	1	1		1		0	1	1	1	1	1	0	0	1	1	1	0	0	0	0	1	0	0	0	0	14	53.8462	2Months	Pediatric	1	1	1	1	1		1		0	1	1	1	0	1
Baseline	Nemba	Experimental	Pediatric	1	1	1	1	1		1		0	1	1	0	1	1	0	0	0	0	1	0	0	0	0	1	0	0	0	0	12	46.1538	2Months	Pediatric	1	1	1	1	1		1		0	1	1	1	1	1
Baseline	Nemba	Experimental	Pediatric	1	1	1	1	1		1			1	1	1	1	0	0	0	0	0	0	0	0	0	0	0	0	0	0	0	10	40	2Months	Pediatric	1	1	1	1	1		1		0	1	1	0	1	0
Baseline	Nemba	Experimental	Pediatric	1	1	1	1	1		1		0	1	1	0	1	1	0	0	0	1	1	0	0	0	0	1	0	0	0	0	13	50	2Months	Pediatric	1	1	1	1	1		1		0	1	1	0	1	0
Baseline	Nemba	Experimental	Pediatric	1	1	1	1	1		1			1	1	1	1	0	0	0	0	1	0	0	0	0	0	0	0	0	0	0	11	44	2Months	Pediatric	1	1	1	1	1		1		0	1	1	1	1	0
Baseline	Nemba	Experimental	Pediatric	1	1	1	1	1		1		0	1	1	1	0	1	0	0	0	0	1	0	0	0	0	0	0	0	0	0	11	42.3077	2Months	Pediatric	1	1	1	1	1		1		0	1	1	1	1	1
Baseline	Nemba	Experimental	Pediatric	1	1	1	1	1		1		0	1	1	1	0	0	0	0	0	0	0	0	0	0	0	1	0	0	0	0	10	38.4615	2Months	Pediatric	1	1	1	1	1		1			1	1	1	1	1
Baseline	Nemba	Experimental	Pediatric	1	1	1	1	1		1		0	1	1	1	1	1	1	0	0	1	1	1	0	0	0	1	0	0	0	0	16	61.5385	2Months	Pediatric	1	1	1	1	1		1			1	1	1	1	1
Baseline	Nemba	Experimental	Pediatric	1	1	1	1	1		1		0	1	1	1	1	0	0	0	0	1	0	0	0	0	0	0	0	0	0	0	11	42.3077	2Months	Pediatric	1	1	1	1	1		1		0	1	1	1	1	1
Baseline	Nemba	Experimental	Pediatric	1	1	1	1	1		1			1	1	0	1	0	0	0	0	1	1	0	0	0	0	1	0	0	0	0	12	48	2Months	Pediatric	1	1	1	1	1		1			1	1	1	0	0
Baseline	Nemba	Experimental	Pediatric	1	1	1	1	1		1		0	1	1	1	1	1	0	0	0	0	1	0	0	0	0	1	0	0	0	0	13	50	2Months	Pediatric	1	1	1	1	1		1			1	1	1	1	1
Baseline	Nemba	Experimental	Pediatric	1	1	1	1	1		1		0	1	1	0	1	1	0	0	0	0	1	0	0	0	0	1	1	0	0	0	13	50	2Months	Pediatric	1	1	1	1	1		1		0	1	1	1	0	1
Baseline	Nemba	Experimental	Pediatric	1	1	1	1	1		1			1	1	1	1	1	1	0	1	1	1	1	0	0	0	1	0	0	0	0	17	68	2Months	Pediatric	1	1	1	1	1		1		0	1	1	1	1	1
Baseline	Nemba	Experimental	Pediatric	1	1	1	1	1		1		0	1	1	1	0	0	0	0	0	0	0	0	0	0	0	1	0	0	0	0	10	38.4615	2Months	Pediatric	1	1	1	1	1		0		0	1	1	1	1	1
Baseline	Nemba	Experimental	Pediatric	1	1	1	1	1		1			1	1	1	1	1	0	0	0	0	1	0	0	0	0	1	0	0	0	0	13	52	2Months	Pediatric	1	1	1	1	1		1		0	1	1	1	1	1
Baseline	Nemba	Experimental	Pediatric	1	1	1	1	1		1		0	1	1	1	1	1	0	0	0	1	0	0	0	0	0	1	0	0	0	0	13	50	2Months	Pediatric	1	1	1	1	1		1		0	1	1	1	1	1
Baseline	Nemba	Experimental	Surgical	1	1	1	1	1	1	1	1	0	1	1	0	1	1	0	0	1	0	1	0	0	0	0	0	0	0	0	0	14	50	2Months	Surgical	1	1	1	1	1	1	1	1	0	1	1	1	1	1
Baseline	Nemba	Experimental	Surgical	1	1	1	1	1	0	0	0	0	1	1	1	1	1	0	0	0	0	1	0	0	1	0	0	0	0	0	0	12	42.8571	2Months	Surgical	1	1	1	1	1	1	1	0	0	1	1	1	1	1
Baseline	Nemba	Experimental	Surgical	1	1	1	1	1	1	1	1	0	1	1	1	1	0	0	0	0	0	1	0	0	0	0	0	0	0	0	0	13	46.4286	2Months	Surgical	1	1	1	1	1	1	1	1	0	1	1	1	1	1
Baseline	Nemba	Experimental	Surgical	1	1	1	1	1	1	1	0	0	1	1	1	1	1	0	0	0	0	1	0	0	0	0	1	0	0	0	0	14	50	2Months	Surgical	1	1	1	1	1	1	1	0	0	1	1	1	1	1
Baseline	Nemba	Experimental	Surgical	1	1	1	1	1	0	0	0	0	1	0	1	1	0	0	0	0	0	1	0	0	1	0	0	0	0	0	0	10	35.7143	2Months	Surgical	1	1	1	1	1	1	1	0	0	1	1	1	1	1
Baseline	Nemba	Experimental	Surgical	1	1	1	1	1	1	1	1	0	1	1	1	1	1	0	0	0	0	1	0	0	0	0	0	0	0	0	0	14	50	2Months	Surgical	1	1	1	1	1	1	1	1	0	1	1	1	1	1
Baseline	Nemba	Experimental	Surgical	1	1	1	1	1	0	1	0	0	1	1	1	1	0	0	0	0	1	1	0	0	0	0	1	0	0	0	0	13	46.4286	2Months	Surgical	1	1	1	1	1	1	0	0	0	1	1	1	1	0
Baseline	Nemba	Experimental	Surgical	1	1	1	1	1	0	1	0	0	1	1	1	1	1	0	0	0	0	1	0	0	0	0	0	1	0	0	0	13	46.4286	2Months	Surgical	1	1	1	1	1	1	1	0	0	1	1	1	1	1
Baseline	Nemba	Experimental	Surgical	1	1	1	1	1	1	1	1	0	1	1	0	1	1	0	0	0	0	0	1	0	0	0	0	1	1	0	1	16	57.1429	2Months	Surgical	1	1	1	1	1	1	1	1	0	1	1	1	1	0
Baseline	Nemba	Experimental	Surgical	1	1	1	1	1	1	1	0	0	1	1	1	1	1	0	0	0	0	0	1	0	0	0	1	0	0	0	0	14	50	2Months	Surgical	1	1	1	1	1	1	1	1	0	1	1	1	1	1
Baseline	Nemba	Experimental	Surgical	1	1	1	1	1	1	1	0	0	1	1	1	1	0	0	0	0	0	1	0	0	0	0	1	0	0	0	0	13	46.4286	2Months	Surgical	1	1	1	1	1	1	1	1	0	1	1	1	1	0
Baseline	Nemba	Experimental	Surgical	1	1	1	1	1	1	1	1	0	1	1	1	1	0	0	0	0	1	1	0	0	0	0	1	0	0	0	0	15	53.5714	2Months	Surgical	1	1	1	1	1	1	1	1	0	1	1	1	1	1
Baseline	Nemba	Experimental	Surgical	1	1	1	1	1	1	1	1	0	1	1	0	1	0	1	0	0	0	0	0	0	0	1	1	0	0	0	0	14	50	2Months	Surgical	1	1	1	1	1	1	1	1	0	1	1	1	1	0
Baseline	Nemba	Experimental	Surgical	1	1	1	1	1	1	1	1	0	1	1	1	1	0	0	0	0	0	1	0	0	0	0	0	0	0	0	0	13	46.4286	2Months	Surgical	1	1	1	1	1	1	1	1	0	1	1	1	1	1
Baseline	Nemba	Experimental	Surgical	1	1	1	1	1	1	1	1	0	1	1	1	0	0	0	0	0	0	1	0	0	0	1	0	0	0	0	0	13	46.4286	2Months	Surgical	1	1	1	1	1	1	1	1	0	1	1	1	1	0
Baseline	Nemba	Experimental	Surgical	1	1	1	1	1	1	1	0	0	1	1	1	1	0	0	0	0	0	1	0	0	0	0	0	0	0	0	0	12	42.8571	2Months	Surgical	1	1	1	1	1	1	1	0	0	1	1	1	1	1
Baseline	Nemba	Experimental	Surgical	1	1	1	1	1	1	1	1	0	1	1	1	1	0	0	0	0	0	0	0	0	0	0	1	0	0	0	0	13	46.4286	2Months	Surgical	1	1	1	1	1	1	1	1	0	1	1	1	1	0
Baseline	Nemba	Experimental	Surgical	1	1	1	1	1	1	1	1	0	1	1	1	1	0	0	0	0	0	0	0	0	0	0	0	0	0	0	0	12	42.8571	2Months	Surgical	1	1	1	1	1	1	1	1	0	1	1	1	1	0
Baseline	Nemba	Experimental	Surgical	1	1	1	1	1	1	1	0	0	1	1	1	1	1	0	0	0	0	0	0	0	0	0	1	0	0	0	0	13	46.4286	2Months	Surgical	1	1	1	1	1	1	1	0	0	1	1	1	1	1
Baseline	Nemba	Experimental	Surgical	1	1	1	1	1	1	1	0	0	1	1	1	0	1	0	0	0	0	1	0	0	0	0	0	0	0	0	0	12	42.8571	2Months	Surgical	1	1	1	1	1	1	1	1	0	1	1	1	0	0
Baseline	Nemba	Experimental	Surgical	1	1	1	1	1	1	1	1	0	1	1	1	1	1	0	0	0	0	1	0	0	0	0	1	0	0	0	0	15	53.5714	2Months	Surgical	1	1	1	1	1	1	1	1	0	1	1	1	1	1
Baseline	Nemba	Experimental	Surgical	1	1	1	1	1	1	1	0	0	1	1	1	1	0	0	0	0	1	0	0	0	0	0	1	0	0	0	0	13	46.4286	2Months	Surgical	1	1	1	1	1	1	1	0	0	1	1	1	1	0
Baseline	Nemba	Experimental	Surgical	1	1	1	1	1	1	1	1	0	1	1	1	1	1	1	0	0	0	1	1	1	0	1	1	1	1	1	1	23	82.1429	2Months	Surgical	1	1	1	1	1	1	1	1	0	1	1	1	1	0
Baseline	Nemba	Experimental	Surgical	1	1	1	1	1	1	1	1	0	1	1	0	1	1	0	0	0	0	1	0	0	0	0	0	0	0	0	0	13	46.4286	2Months	Surgical	1	1	1	1	1	1	1	1	0	1	1	1	1	1
Baseline	Nemba	Experimental	Surgical	1	1	1	1	1	1	1	1	0	1	1	1	1	1	0	0	0	0	0	0	0	0	0	0	0	0	0	0	13	46.4286	2Months	Surgical	1	1	1	1	1	1	1	1	0	1	1	1	1	0
Baseline	Nemba	Experimental	Surgical	1	1	1	1	1	1	1	0	0	1	1	1	1	1	0	0	0	0	0	0	0	0	0	0	0	0	0	0	12	42.8571	2Months	Surgical	1	1	1	1	1	1	1	0	0	1	1	1	1	0
Baseline	Kiziburo	Control	Surgical	1	1	1	0	1	1	1	1	0	1	1	1	0	1	0	0	0	0	0	0	0	0	0	0	0	0	0	0	11	39.2857	2Months	Surgical	1	1	0	0	1	1	1	1	0	1	1	1	1	1
Baseline	Nemba	Experimental	Surgical	1	1	1	1	1	0	1	0	0	1	1	1	1	1	0	0	0	0	1	0	0	0	0	1	0	0	0	0	13	46.4286	2Months	Surgical	1	1	1	1	1	0	1	1	0	1	1	1	1	1
Baseline	Nemba	Experimental	Surgical	1	1	1	1	1	1	1	1	0	1	1	1	1	1	0	0	0	1	0	0	0	0	1	0	0	0	0	0	15	53.5714	2Months	Surgical	1	1	1	1	1	1	1	1	0	1	1	1	0	1
Baseline	Nemba	Experimental	Surgical	1	1	1	1	1	1	1	1	0	1	1	1	0	1	0	0	0	0	0	0	0	0	0	0	0	0	0	0	12	42.8571	2Months	Surgical	1	1	1	1	1	1	1	1	0	1	1	1	1	0
Baseline	Nemba	Experimental	Surgical	1	1	1	1	1	1	1	0	0	1	1	0	0	1	1	0	0	1	1	0	0	0	0	0	0	0	0	0	13	46.4286	2Months	Surgical	1	1	1	1	1	1	1	1	0	1	1	1	0	1
Baseline	Kiziburo	Control	Surgical	1	1	1	1	1	1	1	1	0	1	1	1	1	1	0	0	0	0	0	0	0	0	1	1	0	0	0	0	15	53.5714	2Months	Surgical	1	1	1	1	1	1	1	1	0	0	1	1	1	1
Baseline	Nemba	Experimental	Surgical	1	1	1	1	1	1	1	0	0	1	1	1	1	1	0	0	0	1	0	0	0	0	0	0	0	0	0	0	13	46.4286	2Months	Surgical	1	1	1	1	1	1	1	0	0	1	1	1	0	0
Baseline	Nemba	Experimental	Surgical	1	1	1	1	1	1	1	1	0	1	1	1	1	0	0	0	0	0	1	0	0	0	0	0	0	0	0	0	13	46.4286	2Months	Surgical	1	1	1	1	1	1	1	1	0	1	1	1	1	0
Baseline	Nemba	Experimental	Surgical	1	1	1	1	1	1	1	1	0	1	1	1	1	0	0	0	1	1	0	0	0	0	0	0	0	0	0	0	14	50	2Months	Surgical	1	1	1	1	1	1	1	1	0	1	1	1	0	1
Baseline	Byumba	Control	Medical	1	1	1	1	1	1	1	0	0	1	1	1	1	1	0	0	0	1	1	0	0	1	0	1	0	0	0	0	16	57.1429	2Months	Medical	1	1	1	1	1	1	1	1	0	1	1	1	1	1
Baseline	Byumba	Control	Medical	1	1	1	1	1	1	1	1	0	1	1	1	1	0	0	0	0	0	0	0	0	1	0	1	1	0	0	0	15	53.5714	2Months	Medical	1	1	1	1	1	1	1	1	0	1	1	1	1	0
Baseline	Byumba	Control	Medical	1	1	1	1	0	1	1	0	0	1	1	1	1	1	1	0	1	0	0	0	0	0	1	0	1	0	0	0	15	53.5714	2Months	Medical	1	1	1	1	1	0	1	1	0	1	1	1	1	1
Baseline	Byumba	Control	Medical	1	1	0	1	1	1	1	1	0	1	1	1	1	0	0	0	0	1	0	0	0	0	0	0	1	0	0	0	13	46.4286	2Months	Medical	1	1	1	0	1	1	1	1	0	1	1	1	1	1
Baseline	Byumba	Control	Medical	1	1	1	1	1	1	1	1	0	1	1	1	1	1	0	0	0	0	0	1	0	0	0	1	1	0	0	0	16	57.1429	2Months	Medical	1	1	1	1	1	1	1	0	0	1	1	1	1	0
Baseline	Byumba	Control	Medical	1	1	1	1	1	1	0	1	0	1	1	0	1	0	0	0	1	0	0	0	0	0	1	1	0	0	0	0	13	46.4286	2Months	Medical	1	1	1	1	1	1	1	1	0	1	1	1	0	1
Baseline	Byumba	Control	Medical	1	1	1	1	1	1	1	1	0	1	1	1	1	0	0	0	0	0	0	0	0	0	1	1	0	0	0	0	14	50	2Months	Medical	1	1	1	1	1	1	1	0	0	1	1	1	1	1
Baseline	Byumba	Control	Medical	1	1	1	1	0	1	1	0	0	1	1	1	0	1	0	0	0	0	1	0	0	0	0	0	0	0	0	0	11	39.2857	2Months	Medical	1	1	1	1	1	1	1	1	0	1	1	0	1	0
Baseline	Byumba	Control	Medical	1	1	1	1	1	0	1	1	0	1	1	1	1	0	0	0	0	0	0	1	0	0	0	0	0	0	0	0	12	42.8571	2Months	Medical	1	1	1	1	1	1	1	1	0	1	1	1	1	1
Baseline	Byumba	Control	Medical	1	1	1	1	1	1	0	1	0	1	1	1	1	1	1	0	0	0	1	0	0	0	1	0	0	0	0	0	15	53.5714	2Months	Medical	1	1	1	1	1	1	1	0	0	1	1	1	1	0
Baseline	Byumba	Control	Medical	1	1	1	1	1	1	1	0	0	1	1	1	1	0	0	0	0	1	1	0	0	0	0	1	0	0	0	0	14	50	2Months	Medical	1	1	1	1	1	0	1	1	0	1	1	0	1	1
Baseline	Byumba	Control	Medical	1	1	1	1	1	1	1	1	0	1	0	1	1	0	0	0	0	0	1	0	0	0	0	1	0	0	0	0	13	46.4286	2Months	Medical	1	1	1	1	0	1	0	0	0	1	1	1	1	0
Baseline	Byumba	Control	Medical	1	1	0	1	1	0	1	1	0	1	1	1	0	0	0	0	1	0	1	1	0	0	1	0	1	1	1	0	16	57.1429	2Months	Medical	1	1	1	1	1	1	1	1	0	1	1	1	1	1
Baseline	Byumba	Control	Medical	1	1	1	1	1	1	1	0	0	1	1	1	1	0	0	0	0	1	0	0	0	1	0	1	0	0	0	0	14	50	2Months	Medical	1	1	1	1	1	1	1	1	0	1	1	0	0	0
Baseline	Byumba	Control	Medical	1	1	1	1	1	1	0	1	0	1	1	1	1	0	0	0	0	0	0	0	0	0	1	0	0	1	1	1	15	53.5714	2Months	Medical	1	1	1	1	1	1	1	1	0	1	1	1	1	1
Baseline	Byumba	Control	Medical	1	1	1	1	1	1	1	0	0	1	1	1	0	1	0	0	1	0	1	0	0	0	0	1	0	0	0	0	14	50	2Months	Medical	1	1	1	1	1	0	0	1	0	1	1	0	1	0
Baseline	Byumba	Control	Medical	1	1	1	1	1	1	1	1	0	1	1	0	1	0	0	0	0	0	0	1	0	0	1	0	0	0	0	0	13	46.4286	2Months	Medical	1	1	1	1	1	1	1	0	0	1	1	1	1	1
Baseline	Byumba	Control	Medical	1	1	1	1	1	1	1	1	0	1	1	1	1	1	0	0	0	0	1	0	0	0	1	0	0	0	0	0	15	53.5714	2Months	Medical	1	1	1	1	1	1	1	0	0	1	1	1	0	0
Baseline	Byumba	Control	Medical	1	1	1	1	1	0	1	0	0	1	1	1	1	1	0	0	0	0	0	0	0	0	1	0	1	0	0	0	13	46.4286	2Months	Medical	1	1	1	1	1	1	0	1	0	1	1	1	1	1
Baseline	Byumba	Control	Medical	1	1	1	1	1	1	1	1	0	1	1	1	0	0	1	0	0	0	0	0	0	0	0	1	0	0	0	0	13	46.4286	2Months	Medical	1	1	1	1	1	1	1	1	0	1	1	1	1	0
Baseline	Byumba	Control	Medical	1	1	1	1	1	1	1	1	0	1	1	1	1	0	0	0	1	0	0	0	0	0	1	0	0	0	0	0	14	50	2Months	Medical	1	1	1	1	1	1	1	1	0	1	1	1	1	1
Baseline	Byumba	Control	Medical	1	1	1	1	1	1	1	1	0	1	1	0	1	1	1	0	0	0	1	0	0	0	0	1	1	0	0	0	16	57.1429	2Months	Medical	1	1	1	1	1	0	0	0	0	1	1	1	1	1
Baseline	Byumba	Control	Medical	1	1	1	1	1	1	1	1	0	1	1	0	0	0	0	0	0	0	0	0	0	0	1	1	0	1	1	1	15	53.5714	2Months	Medical	1	1	1	1	1	1	1	1	0	1	1	1	1	1
Baseline	Byumba	Control	Medical	1	1	1	1	1	1	1	1	0	1	1	0	1	0	0	0	1	1	0	0	0	1	0	0	0	0	0	0	14	50	2Months	Medical	1	1	1	1	1	1	1	0	0	1	1	1	1	0
Baseline	Byumba	Control	Medical	1	1	1	0	1	1	0	0	0	1	1	1	1	0	0	0	0	0	0	0	0	0	1	1	1	0	0	0	12	42.8571	2Months	Medical	1	1	1	1	1	0	1	1	0	1	1	1	1	1
Baseline	Byumba	Control	Medical	1	1	1	1	1	1	1	1	0	1	1	1	1	0	0	0	0	0	0	0	0	0	1	0	0	0	0	0	13	46.4286	2Months	Medical	1	1	1	1	1	1	1	1	0	1	1	1	1	0
Baseline	Byumba	Control	Medical	1	1	1	1	1	1	1	1	0	1	1	0	0	1	1	0	0	0	1	1	0	0	0	1	0	0	0	0	15	53.5714	2Months	Medical	1	1	1	1	1	1	0	0	0	1	1	1	1	0
Baseline	Byumba	Control	Medical	1	1	0	1	1	1	1	1	0	1	1	1	1	1	0	0	1	0	0	0	0	0	1	0	0	0	0	0	14	50	2Months	Medical	1	1	0	1	1	1	1	0	0	1	1	1	1	1
Baseline	Byumba	Control	Medical	1	1	1	1	1	1	1	1	0	1	1	1	1	0	0	0	1	0	0	0	0	0	1	0	0	0	0	0	14	50	2Months	Medical	1	1	1	1	1	0	1	1	0	1	1	0	1	0
Baseline	Byumba	Control	Medical	1	1	1	0	1	1	1	1	0	1	1	1	0	0	1	0	0	1	0	0	0	0	0	0	0	0	0	0	12	42.8571	2Months	Medical	1	1	1	1	1	1	1	1	0	1	1	1	1	1
Baseline	Byumba	Control	Medical	1	1	1	1	1	1	1	1	0	1	1	1	1	0	0	0	0	0	0	0	0	0	0	1	0	0	0	0	13	46.4286	2Months	Medical	1	1	0	1	1	1	1	1	0	1	1	1	1	1
Baseline	Byumba	Control	Medical	1	1	1	1	1	1	0	0	0	1	1	1	0	0	0	0	0	0	0	0	0	0	0	0	0	0	0	0	9	32.1429	2Months	Medical	1	1	1	1	1	1	1	1	0	1	1	0	1	0
Baseline	Byumba	Control	Medical	1	1	1	1	1	1	1	1	0	1	1	1	1	0	1	0	0	1	0	0	0	0	0	0	0	0	1	1	16	57.1429	2Months	Medical	1	1	1	1	1	1	1	1	0	1	1	1	0	1
Baseline	Byumba	Control	Medical	1	1	1	1	1	1	1	1	0	1	1	1	1	1	0	0	0	0	1	0	0	0	0	1	0	0	0	0	15	53.5714	2Months	Medical	1	1	1	1	1	1	1	0	0	1	1	0	0	0
Baseline	Byumba	Control	Medical	1	1	1	1	1	1	1	1	0	1	1	1	1	1	0	0	0	0	1	0	0	0	1	1	0	0	0	0	16	57.1429	2Months	Medical	1	1	1	1	1	1	0	1	0	1	0	1	1	0
Baseline	Byumba	Control	Pediatric	1	1	1	1	1		1			1	1	1	1	0	0	0	0	0	0	0	0	0	0	0	0	0	0	0	10	40	2Months	Pediatric	1	1	1	1	1		1			1	1	0	1	1
Baseline	Byumba	Control	Pediatric	1	1	1	1	1		1		0	1	1	1	1	0	0	0	0	0	0	0	0	0	0	1	0	0	0	0	11	42.3077	2Months	Pediatric	1	1	1	1	1		1		0	1	1	1	1	1
Baseline	Byumba	Control	Pediatric	1	1	1	1	1		1		0	1	1	1	1	0	0	0	0	0	0	0	0	0	0	0	0	0	0	0	10	38.4615	2Months	Pediatric	1	1	1	1	1		1		0	1	1	1	0	1
Baseline	Byumba	Control	Pediatric	1	1	1	1	0		1		0	1	1	0	1	0	1	0	0	0	0	1	0	0	0	0	1	0	0	0	11	42.3077	2Months	Pediatric	1	1	1	1	1		1		0	1	1	1	1	1
Baseline	Byumba	Control	Pediatric	1	1	1	0	1		1			1	1	0	1	1	0	0	0	0	1	0	0	0	0	0	0	0	0	0	10	40	2Months	Pediatric	1	1	1	1	1		1		0	1	1	1	0	0
Baseline	Byumba	Control	Pediatric	1	1	1	1	1		1		0	1	1	1	1	1	0	0	1	0	1	0	0	0	0	1	0	0	0	0	14	53.8462	2Months	Pediatric	1	1	1	1	1		1		0	1	1	1	0	0
Baseline	Byumba	Control	Pediatric	1	1	0	1	1		1		0	1	1	0	1	0	0	0	0	0	0	0	0	0	0	1	0	0	0	0	9	34.6154	2Months	Pediatric	1	1	1	1	1		1		0	1	1	1	1	0
Baseline	Byumba	Control	Pediatric	1	1	1	1	1		1			1	1	1	1	0	0	0	0	0	0	0	0	0	0	0	0	0	0	0	10	40	2Months	Pediatric	1	1	1	1	1		1		0	1	1	1	1	0
Baseline	Byumba	Control	Pediatric	1	1	1	1	1		1		0	1	1	1	1	0	0	0	1	1	0	0	0	1	0	0	0	0	0	0	13	50	2Months	Pediatric	1	1	1	1	1		1			1	1	0	1	1
Baseline	Byumba	Control	Pediatric	1	1	1	1	1		1		0	1	1	1	1	0	0	0	0	0	0	0	0	0	1	0	0	0	0	0	11	42.3077	2Months	Pediatric	1	1	1	1	1		1		0	1	1	1	0	0
Baseline	Byumba	Control	Pediatric	1	1	1	1	1		1			1	1	0	1	0	0	0	0	0	1	0	0	0	0	1	0	0	0	0	11	44	2Months	Pediatric	1	1	1	1	1		1			1	1	0	1	0
Baseline	Byumba	Control	Pediatric	1	1	0	1	1		1		0	1	1	1	1	1	0	0	0	0	1	0	0	0	0	1	0	0	0	0	12	46.1538	2Months	Pediatric	1	1	1	1	1		1		0	1	1	0	1	0
Baseline	Byumba	Control	Pediatric	1	1	1	1	1		1			1	1	0	1	1	0	0	0	0	0	0	0	1	1	0	0	0	0	0	12	48	2Months	Pediatric	1	1	1	1	1		1		0	1	1	0	0	1
Baseline	Byumba	Control	Pediatric	1	1	0	1	1		1			1	1	1	1	0	0	0	0	0	0	0	0	0	0	1	0	0	0	0	10	40	2Months	Pediatric	1	1	1	1	1		1			1	1	1	1	1
Baseline	Byumba	Control	Pediatric	1	1	0	1	1		1			1	1	1	1	1	0	0	0	0	1	0	0	0	0	1	0	0	0	0	12	48	2Months	Pediatric	1	1	1	1	1		1		0	1	1	0	1	0
Baseline	Byumba	Control	Pediatric	1	1	1	1	1		1			1	1	1	1	0	0	0	0	0	0	0	0	0	1	1	0	0	0	0	12	48	2Months	Pediatric	1	1	1	1	1		1		0	1	1	1	1	1
Baseline	Byumba	Control	Pediatric	1	1	1	1	1		1			1	1	1	1	1	0	0	0	0	1	0	0	1	0	1	0	0	0	0	14	56	2Months	Pediatric	1	1	1	1	1		1			1	1	1	1	0
Baseline	Byumba	Control	Pediatric	1	1	1	1	1		1		0	1	1	1	1	1	0	0	0	0	1	0	0	0	0	1	0	0	0	0	13	50	2Months	Pediatric	1	1	1	1	1		1		0	1	1	1	1	0
Baseline	Byumba	Control	Pediatric	1	1	0	1	1		1			1	1	1	1	1	0	0	0	0	1	0	0	0	1	0	0	0	0	0	12	48	2Months	Pediatric	1	1	1	1	1		1		0	1	1	1	1	1
Baseline	Byumba	Control	Pediatric	1	1	1	1	1		0		0	1	1	1	1	0	0	0	1	0	0	0	0	0	0	0	0	0	0	0	10	38.4615	2Months	Pediatric	1	1	1	1	1		0		0	1	1	1	1	0
Baseline	Byumba	Control	Pediatric	1	1	1	1	0		1			1	1	1	1	0	0	0	0	0	0	0	0	0	0	1	0	1	1	1	13	52	2Months	Pediatric	1	1	1	1	1		1		0	1	1	0	0	1
Baseline	Byumba	Control	Pediatric	1	1	1	1	1		1		0	1	1	1	1	0	0	0	0	0	0	0	0	0	1	1	0	0	0	0	12	46.1538	2Months	Pediatric	1	1	1	1	1		1			1	1	1	1	1
Baseline	Byumba	Control	Pediatric	1	1	1	1	1		1		0	1	1	1	1	0	1	0	0	0	0	0	0	1	0	0	0	0	0	0	12	46.1538	2Months	Pediatric	1	1	1	1	1		1		0	1	1	1	1	0
Baseline	Byumba	Control	Pediatric	1	1	0	1	0		1		0	1	1	1	1	1	0	0	1	0	1	0	0	0	0	1	0	0	0	0	12	46.1538	2Months	Pediatric	1	1	1	1	1		1		0	1	1	1	1	0
Baseline	Byumba	Control	Pediatric	1	1	1	1	1		1			1	1	1	1	1	1	0	0	0	1	0	0	0	0	1	0	0	0	0	14	56	2Months	Pediatric	1	1	1	1	1		1		0	1	1	1	0	0
Baseline	Byumba	Control	Pediatric	1	1	1	1	1		1		0	1	1	1	1	0	1	0	1	0	0	0	0	0	0	0	0	0	0	0	12	46.1538	2Months	Pediatric	1	1	1	1	1		1		0	1	1	1	1	0
Baseline	Byumba	Control	Pediatric	1	1	1	1	1		1			1	1	1	1	0	0	0	1	0	1	0	0	0	0	0	0	0	0	0	12	48	2Months	Pediatric	1	1	1	1	1		1		0	1	1	1	1	1
Baseline	Byumba	Control	Pediatric	1	1	1	1	0		1			1	1	1	1	0	0	0	0	0	0	0	0	1	1	1	0	0	0	0	12	48	2Months	Pediatric	1	1	1	1	1		1			1	1	1	1	1
Baseline	Byumba	Control	Pediatric	1	1	1	1	1		1		0	1	1	1	1	0	1	0	0	0	0	0	0	0	0	1	0	0	0	0	12	46.1538	2Months	Pediatric	1	1	1	1	1		1		0	1	1	1	1	0
Baseline	Byumba	Control	Pediatric	1	1	1	1	1		1			1	1	1	1	0	0	0	1	1	0	0	0	0	0	1	0	0	0	0	13	52	2Months	Pediatric	1	1	1	1	1		1		0	1	1	1	1	1
Baseline	Byumba	Control	Surgical	1	1	1	1	1	1	1	1	0	1	1	1	1	1	0	0	1	0	1	0	0	0	0	0	0	0	0	0	15	53.5714	2Months	Surgical	1	1	1	1	1	1	1	1	0	1	1	1	1	0
Baseline	Byumba	Control	Surgical	1	1	0	0	0	0	0	0	0	1	1	1	1	0	0	0	0	0	0	1	0	0	1	1	0	0	0	0	9	32.1429	2Months	Surgical	1	1	1	1	1	1	0	0	0	1	1	1	1	1
Baseline	Byumba	Control	Surgical	1	1	1	1	1	1	1	1	0	1	1	1	1	0	0	0	0	1	0	0	0	0	0	0	0	0	0	0	13	46.4286	2Months	Surgical	1	1	1	1	1	1	1	1	0	1	1	1	1	1
Baseline	Byumba	Control	Surgical	1	1	1	1	1	1	1	0	0	1	1	1	1	0	0	0	0	0	0	0	0	0	0	1	0	0	0	0	12	42.8571	2Months	Surgical	1	1	1	1	1	1	1	0	0	1	1	0	1	1
Baseline	Byumba	Control	Surgical	1	1	1	1	1	0	1	0	0	1	1	1	1	1	0	0	1	0	1	0	0	0	1	0	0	0	0	0	14	50	2Months	Surgical	1	1	1	1	1	1	0	0	0	1	1	1	1	1
Baseline	Byumba	Control	Surgical	1	1	1	1	1	1	1	1	0	1	1	1	1	0	0	0	0	0	0	0	0	0	0	0	0	0	0	0	12	42.8571	2Months	Surgical	1	1	1	1	0	0	1	1	0	1	1	1	1	0
Baseline	Byumba	Control	Surgical	1	1	1	1	1	0	1	0	0	1	1	1	1	0	0	0	0	0	0	0	0	0	0	1	0	0	0	0	11	39.2857	2Months	Surgical	1	1	1	1	1	0	1	0	0	1	1	1	1	1
Baseline	Nemba	Experimental	Surgical	1	1	1	1	1	1	1	1	0	1	1	1	1	0	1	0	0	0	1	0	0	0	1	1	1	1	1	0	19	67.8571	2Months	Surgical	1	1	1	1	1	1	1	1	0	1	1	1	1	1
Baseline	Byumba	Control	Surgical	1	1	1	1	1	1	1	1	0	1	1	1	1	1	0	0	0	1	0	0	0	0	0	0	0	0	0	1	15	53.5714	2Months	Surgical	1	1	0	1	1	1	1	1	0	1	1	1	1	1
Baseline	Nemba	Experimental	Surgical	1	1	1	1	1	1	1	0	0	1	1	1	1	0	0	0	1	0	0	0	0	0	0	1	0	0	0	0	13	46.4286	2Months	Surgical	1	1	1	1	1	1	1	1	1	1	1	1	1	0
Baseline	Byumba	Control	Surgical	1	1	1	1	1	1	1	0	0	1	1	1	1	1	0	0	0	0	1	0	0	0	1	1	1	0	0	0	16	57.1429	2Months	Surgical	1	1	1	1	1	1	1	0	0	1	1	1	1	1
Baseline	Byumba	Control	Surgical	1	1	1	1	1	1	1	1	0	1	1	1	1	0	0	0	0	0	0	0	0	0	0	0	0	0	0	0	12	42.8571	2Months	Surgical	1	1	1	1	1	0	0	1	0	1	1	1	1	0
Baseline	Byumba	Control	Surgical	1	1	1	1	1	1	1	1	0	1	1	1	1	0	0	0	1	1	0	0	0	1	1	1	0	0	0	0	17	60.7143	2Months	Surgical	1	1	1	1	1	1	1	1	0	1	1	1	1	0
Baseline	Byumba	Control	Surgical	1	1	1	1	1	1	1	1	0	1	1	1	1	1	0	0	0	0	1	1	0	0	0	0	0	0	0	0	15	53.5714	2Months	Surgical	1	1	1	1	1	1	1	1	0	1	1	1	0	1
Baseline	Byumba	Control	Surgical	1	1	1	1	1	1	0	1	0	1	1	1	1	0	0	0	0	0	0	0	0	0	0	0	1	0	0	0	12	42.8571	2Months	Surgical	1	1	1	1	1	0	0	1	0	1	1	1	1	1
Baseline	Byumba	Control	Surgical	1	1	1	1	1	1	1	0	0	1	1	1	1	0	1	0	0	0	0	0	0	1	0	1	0	0	0	0	14	50	2Months	Surgical	1	1	1	1	1	1	1	0	0	1	1	1	1	1
Baseline	Byumba	Control	Surgical	1	1	1	1	1	1	0	1	0	1	1	1	1	0	0	0	1	0	0	0	0	0	1	1	0	1	1	1	17	60.7143	2Months	Surgical	1	1	1	1	1	1	0	1	0	1	1	1	1	1
Baseline	Byumba	Control	Surgical	1	1	1	1	1	1	1	1	0	1	1	1	1	1	0	0	0	0	0	0	0	0	0	0	1	0	0	0	14	50	2Months	Surgical	1	1	1	1	1	1	1	1	0	1	1	1	1	0
Baseline	Byumba	Control	Surgical	1	1	1	1	1	1	1	0	0	1	1	1	1	1	0	0	1	0	0	0	0	1	1	1	0	0	0	0	16	57.1429	2Months	Surgical	1	1	0	0	1	1	1	0	0	1	1	1	1	1
Baseline	Byumba	Control	Surgical	1	1	1	1	1	1	0	0	0	1	1	1	1	0	0	0	0	0	0	0	0	0	1	0	0	0	0	0	11	39.2857	2Months	Surgical	1	1	1	1	1	1	0	0	0	1	1	1	1	1
Baseline	Byumba	Control	Surgical	1	1	1	1	1	1	1	1	0	1	1	1	1	0	0	0	0	0	0	0	0	0	0	1	0	0	0	0	13	46.4286	2Months	Surgical	1	1	1	1	0	1	1	1	0	1	1	1	1	1
Baseline	Byumba	Control	Surgical	1	1	1	1	1	1	1	0	0	1	1	1	1	0	0	0	0	0	0	0	0	0	0	1	0	0	0	0	12	42.8571	2Months	Surgical	1	1	1	1	1	1	1	0	0	1	1	1	1	1
Baseline	Byumba	Control	Surgical	1	1	1	1	1	0	1	0	0	1	1	1	1	1	0	0	0	0	1	0	0	0	1	0	0	0	0	0	13	46.4286	2Months	Surgical	1	1	1	1	1	1	1	0	0	1	1	1	1	0
Baseline	Byumba	Control	Surgical	1	1	1	1	1	1	1	1	0	1	1	1	1	1	0	0	0	0	1	0	0	0	0	0	0	0	0	0	14	50	2Months	Surgical	1	1	0	1	1	1	1	1	0	1	1	1	1	1
Baseline	Byumba	Control	Surgical	1	1	1	1	1	1	1	1	0	1	1	1	1	0	0	0	0	0	0	0	0	0	0	1	0	0	0	0	13	46.4286	2Months	Surgical	1	1	1	1	0	1	0	1	0	1	1	1	1	1
Baseline	Byumba	Control	Surgical	1	1	1	1	1	1	1	0	0	1	1	1	1	1	0	0	0	0	1	0	0	1	1	0	0	0	0	0	15	53.5714	2Months	Surgical	1	1	1	1	1	1	1	0	0	1	1	1	1	0
Baseline	Byumba	Control	Surgical	1	1	1	1	1	1	1	1	0	1	1	1	1	1	0	0	0	0	1	0	0	0	1	1	1	1	1	1	20	71.4286	2Months	Surgical	1	1	1	1	1	1	0	1	0	1	1	1	1	1
Baseline	Byumba	Control	Surgical	1	1	1	1	1	0	0	1	0	1	1	1	1	1	0	0	0	0	1	0	0	0	0	1	0	0	0	0	13	46.4286	2Months	Surgical	1	1	0	1	1	1	0	1	0	1	1	1	1	1
Baseline	Byumba	Control	Surgical	1	1	1	1	1	1	1	0	0	1	1	1	1	0	0	0	0	0	0	0	0	0	0	1	0	0	0	0	12	42.8571	2Months	Surgical	1	1	1	1	1	0	0	0	0	1	1	1	1	1
Baseline	Byumba	Control	Surgical	1	1	1	1	1	1	0	1	0	1	1	1	1	1	0	0	0	0	1	0	0	0	0	0	0	0	0	0	13	46.4286	2Months	Surgical	1	1	1	1	1	1	1	1	0	1	1	1	1	0
Baseline	Byumba	Control	Surgical	1	1	1	1	1	1	1	1	0	1	1	1	1	0	0	1	0	0	0	0	0	0	0	0	0	0	0	0	13	46.4286	2Months	Surgical	1	1	1	1	1	0	1	1	0	1	1	1	1	1
Baseline	Byumba	Control	Surgical	1	1	0	1	0	0	1	0	0	1	1	1	1	0	0	0	0	0	1	0	0	1	1	0	0	0	0	0	11	39.2857	2Months	Surgical	1	1	1	1	1	1	1	0	0	1	1	1	1	1
Baseline	Byumba	Control	Surgical	1	1	1	1	1	1	0	0	0	1	1	1	1	1	0	0	0	0	1	0	0	0	0	0	0	1	0	0	13	46.4286	2Months	Surgical	1	1	0	0	1	1	1	0	0	1	1	1	1	1
Baseline	Byumba	Control	Surgical	1	1	1	1	1	1	0	1	0	1	1	1	1	1	0	1	0	0	1	0	0	0	1	0	0	0	0	0	15	53.5714	2Months	Surgical	1	1	0	0	1	1	1	1	0	1	1	1	1	1
Baseline	Byumba	Control	Surgical	1	1	1	1	0	1	0	1	0	1	1	1	1	1	0	0	0	0	0	0	0	1	0	1	0	1	1	1	16	57.1429	2Months	Surgical	1	1	1	1	1	0	1	1	0	1	1	1	1	1
Baseline	Kiziburo	Control	Medical	1	1	1	1	1	1	1	0	0	1	1	1	1	1	0	0	0	1	1	0	0	1	0	0	1	0	0	0	16	57.1429	2Months	Medical	1	1	1	1	1	1	1	0	0	1	1	1	1	1
Baseline	Kiziburo	Control	Medical	1	1	1	1	1	1	1	1	0	1	1	1	0	1	0	0	0	0	1	0	0	0	1	1	0	1	1	1	18	64.2857	2Months	Medical	1	1	1	1	1	1	1	1	0	0	1	1	1	1
Baseline	Kiziburo	Control	Medical	1	1	1	1	1	0	1	1	0	1	0	1	1	1	0	0	1	1	0	0	1	0	0	0	1	0	0	0	15	53.5714	2Months	Medical	1	1	1	1	1	1	1	1	0	1	1	1	1	1
Baseline	Kiziburo	Control	Medical	1	1	1	1	1	1	1	1	0	1	1	1	1	1	1	0	0	0	0	1	0	0	0	0	0	0	0	0	15	53.5714	2Months	Medical	1	1	1	1	0	0	1	1	0	1	1	1	1	1
Baseline	Kiziburo	Control	Medical	1	1	0	0	0	1	1	1	0	1	1	1	1	0	0	0	0	0	0	0	0	1	1	1	0	0	0	0	12	42.8571	2Months	Medical	1	1	0	1	1	1	1	0	0	1	1	1	1	1
Baseline	Kiziburo	Control	Medical	1	1	1	1	1	1	1	1	0	1	1	1	1	1	0	0	0	0	0	0	0	0	0	0	1	0	0	0	14	50	2Months	Medical	1	1	1	1	1	1	1	1	0	1	1	1	1	1
Baseline	Kiziburo	Control	Medical	1	1	1	1	1	1	1	1	0	1	1	1	1	0	0	0	0	0	1	0	0	0	0	0	0	1	1	1	16	57.1429	2Months	Medical	1	1	1	0	1	1	1	0	0	1	1	1	1	1
Baseline	Kiziburo	Control	Medical	1	1	1	1	1	1	1	1	0	1	1	1	0	1	0	0	0	0	0	0	0	0	0	0	0	0	0	0	12	42.8571	2Months	Medical	1	1	1	1	1	0	0	1	0	1	1	1	1	1
Baseline	Kiziburo	Control	Medical	1	1	1	1	1	1	0	0	0	1	1	1	1	0	0	0	1	1	1	0	0	0	1	1	1	0	0	0	16	57.1429	2Months	Medical	1	1	0	1	1	1	1	0	0	1	1	1	1	1
Baseline	Kiziburo	Control	Medical	1	1	1	1	1	1	1	1	0	1	1	1	1	1	0	0	0	0	0	0	0	0	0	0	0	1	1	1	16	57.1429	2Months	Medical	1	1	1	1	1	1	1	0	0	1	1	1	0	0
Baseline	Kiziburo	Control	Medical	1	1	1	1	1	1	1	1	0	1	1	0	1	1	0	0	0	0	1	0	0	1	0	0	0	0	0	0	14	50	2Months	Medical	1	1	1	1	1	0	1	1	0	1	1	1	1	0
Baseline	Kiziburo	Control	Medical	1	1	1	1	1	1	1	1	0	1	1	1	1	0	0	0	0	0	0	0	0	0	0	0	0	0	0	0	12	42.8571	2Months	Medical	1	1	1	1	1	0	1	0	0	1	1	1	1	0
Baseline	Kiziburo	Control	Medical	1	1	0	0	0	1	1	1	0	1	1	1	1	1	0	0	0	0	1	0	0	0	0	1	1	0	0	0	13	46.4286	2Months	Medical	1	1	1	0	0	1	1	1	0	1	1	1	0	1
Baseline	Kiziburo	Control	Medical	1	1	1	1	1	0	0	0	0	0	0	1	0	1	0	0	1	0	0	0	0	0	0	0	0	1	1	1	11	39.2857	2Months	Medical	1	1	1	1	1	0	0	0	0	1	1	1	1	1
Baseline	Kiziburo	Control	Medical	1	1	1	1	1	1	1	1	0	1	1	0	1	0	0	0	0	0	0	0	0	0	0	1	0	0	0	0	12	42.8571	2Months	Medical	1	1	1	1	1	1	1	0	0	1	1	1	1	0
Baseline	Kiziburo	Control	Medical	1	1	1	1	1	1	1	1	0	1	1	1	1	0	0	0	0	0	0	0	0	1	0	1	0	0	0	0	14	50	2Months	Medical	1	1	1	1	1	1	1	1	0	1	1	1	1	1
Baseline	Kiziburo	Control	Medical	1	1	1	1	1	0	0	1	0	1	1	0	0	1	0	0	0	1	1	1	0	0	0	1	0	0	0	0	13	46.4286	2Months	Medical	1	1	1	1	1	0	1	1	0	1	1	1	1	1
Baseline	Kiziburo	Control	Medical	1	1	1	1	1	1	1	1	0	1	1	1	1	0	1	0	0	0	0	0	0	0	0	0	0	0	0	0	13	46.4286	2Months	Medical	1	1	1	1	1	1	1	0	0	1	1	0	0	0
Baseline	Kiziburo	Control	Medical	1	1	1	0	0	1	1	1	0	1	1	1	1	1	0	0	0	0	0	0	0	0	0	0	0	1	0	0	12	42.8571	2Months	Medical	1	1	1	1	1	1	1	1	0	1	1	1	0	0
Baseline	Kiziburo	Control	Medical	1	1	1	1	1	1	1	1	0	1	1	1	0	1	0	0	0	0	0	1	0	0	0	0	1	0	0	0	14	50	2Months	Medical	1	1	0	0	0	0	1	0	0	1	1	1	1	0
Baseline	Kiziburo	Control	Medical	1	1	1	1	1	1	1	1	0	1	1	1	1	0	0	0	0	1	0	0	0	0	0	1	0	0	0	0	14	50	2Months	Medical	1	1	1	1	1	1	1	0	0	1	1	1	1	1
Baseline	Kiziburo	Control	Medical	1	1	1	1	1	1	1	1	0	1	1	0	0	1	0	0	0	1	1	0	0	0	0	0	0	0	0	0	13	46.4286	2Months	Medical	1	1	1	1	1	1	1	1	0	1	1	1	1	0
Baseline	Kiziburo	Control	Medical	1	1	1	1	1	1	1	1	0	1	1	1	1	1	0	0	0	0	0	0	0	1	0	1	1	1	0	0	17	60.7143	2Months	Medical	1	1	1	1	1	0	1	1	0	1	1	1	1	1
Baseline	Kiziburo	Control	Medical	1	1	1	1	0	1	1	0	0	0	1	1	0	0	0	0	0	0	0	0	0	0	0	1	1	0	0	0	10	35.7143	2Months	Medical	1	1	1	1	1	1	1	0	0	1	1	1	1	1
Baseline	Kiziburo	Control	Medical	1	1	1	1	1	1	1	1	0	1	1	1	1	1	1	0	0	0	1	1	0	0	0	0	0	0	0	0	16	57.1429	2Months	Medical	1	1	1	1	1	1	1	1	0	1	1	0	0	0
Baseline	Kiziburo	Control	Medical	1	1	0	1	0	1	1	1	0	1	1	0	1	1	0	0	0	0	0	0	0	0	0	1	0	1	0	0	12	42.8571	2Months	Medical	1	1	0	1	0	0	1	1	0	1	1	1	1	1
Baseline	Kiziburo	Control	Medical	1	1	1	1	0	1	1	1	0	1	1	1	1	0	0	0	0	0	0	0	0	0	0	1	0	0	0	0	12	42.8571	2Months	Medical	1	1	1	1	1	1	1	0	0	1	1	1	0	1
Baseline	Kiziburo	Control	Medical	1	1	1	1	1	1	1	1	0	1	1	1	1	0	0	0	1	0	1	0	0	0	0	1	1	0	0	0	16	57.1429	2Months	Medical	1	1	1	1	1	1	1	0	0	1	1	1	1	0
Baseline	Kiziburo	Control	Medical	1	1	1	1	1	1	1	1	0	0	0	1	0	1	0	0	0	0	1	0	0	0	1	0	0	1	0	0	13	46.4286	2Months	Medical	1	1	1	1	1	1	1	0	0	1	1	1	1	1
Baseline	Kiziburo	Control	Medical	1	1	0	1	1	1	1	1	0	1	1	1	1	0	1	0	0	0	0	0	0	0	0	1	1	0	0	0	14	50	2Months	Medical	1	1	1	0	1	1	1	1	0	1	1	1	1	1
Baseline	Kiziburo	Control	Medical	1	1	0	1	1	0	0	0	0	1	1	1	0	1	0	0	0	0	1	0	0	0	0	0	0	1	0	0	10	35.7143	2Months	Medical	1	1	1	1	1	0	1	0	0	1	1	1	1	0
Baseline	Kiziburo	Control	Medical	1	1	1	1	1	0	0	1	0	1	1	1	1	0	0	0	0	0	0	0	0	0	0	0	0	0	0	0	10	35.7143	2Months	Medical	1	1	1	1	1	0	0	1	0	1	1	1	1	1
Baseline	Kiziburo	Control	Medical	1	1	1	1	1	0	1	1	0	1	1	1	1	0	0	0	0	0	0	1	0	0	1	1	1	0	0	0	15	53.5714	2Months	Medical	1	1	1	1	1	0	1	0	0	1	1	1	1	1
Baseline	Kiziburo	Control	Medical	1	1	1	1	1	1	1	0	0	1	1	1	1	0	0	0	1	0	0	0	0	0	0	0	0	1	0	0	13	46.4286	2Months	Medical	1	1	1	1	1	1	1	0	0	1	1	1	1	1
Baseline	Kiziburo	Control	Medical	1	1	0	0	1	1	1	0	0	1	1	1	1	0	0	0	0	0	1	0	0	0	0	0	0	0	0	0	10	35.7143	2Months	Medical	1	1	1	1	1	1	1	1	0	1	1	1	1	0
Baseline	Kiziburo	Control	Pediatric	1	1	1	1	1		1			1	1	1	0	1	0	0	0	1	1	0	0	0	1	1	1	0	0	0	15	60	2Months	Pediatric	1	1	1	1	1		1			1	1	1	1	1
Baseline	Kiziburo	Control	Pediatric	1	1	1	1	1		1		0	1	1	1	1	1	0	0	0	0	1	0	0	0	0	0	0	0	0	0	12	46.1538	2Months	Pediatric	1	1	1	1	1		1		0	1	1	1	0	0
Baseline	Kiziburo	Control	Pediatric	1	1	1	1	1		1		0	1	1	1	1	0	0	1	0	0	0	0	0	0	0	0	0	0	0	0	11	42.3077	2Months	Pediatric	1	1	0	1	0		1		0	1	1	1	1	1
Baseline	Kiziburo	Control	Pediatric	1	1	1	0	1		0		0	1	1	1	0	1	0	0	0	1	0	0	0	0	0	1	1	0	0	0	11	42.3077	2Months	Pediatric	1	1	1	1	1		1		0	0	1	1	1	1
Baseline	Kiziburo	Control	Pediatric	1	1	1	1	1		1		0	1	1	1	1	1	0	0	0	0	0	0	0	0	0	0	0	0	0	0	11	42.3077	2Months	Pediatric	1	1	1	1	1		1		0	1	1	1	1	0
Baseline	Kiziburo	Control	Pediatric	1	1	1	1	1		1		0	1	1	1	1	0	0	0	0	0	0	0	0	0	0	1	0	0	0	0	11	42.3077	2Months	Pediatric	1	1	1	1	1		1		0	1	1	1	0	1
Baseline	Kiziburo	Control	Pediatric	1	1	0	0	1		1		0	1	1	1	0	1	0	0	0	0	0	0	0	1	1	0	0	0	0	0	10	38.4615	2Months	Pediatric	1	1	1	1	1		1		0	1	1	1	1	1
Baseline	Kiziburo	Control	Pediatric	1	1	1	1	1		1		0	1	1	1	1	1	0	0	0	0	0	0	0	0	0	0	0	0	0	0	11	42.3077	2Months	Pediatric	1	1	0	1	0		1		0	1	1	1	1	0
Baseline	Kiziburo	Control	Pediatric	1	1	1	1	1		1			1	1	1	1	0	0	0	1	0	0	0	0	0	0	0	0	0	0	0	11	44	2Months	Pediatric	1	1	1	1	1		1			1	1	0	1	1
Baseline	Kiziburo	Control	Pediatric	1	1	1	1	1		0			1	1	1	1	1	0	0	0	0	1	0	0	0	0	1	0	0	0	0	12	48	2Months	Pediatric	1	1	1	1	1		1			1	1	1	1	0
Baseline	Kiziburo	Control	Pediatric	1	1	1	1	1		1		0	1	1	1	0	1	0	0	0	0	1	0	0	0	0	0	0	0	0	0	11	42.3077	2Months	Pediatric	1	1	1	1	1		1		0	1	1	1	1	1
Baseline	Kiziburo	Control	Pediatric	1	1	1	1	1		1			1	1	1	0	1	0	0	0	0	0	0	0	0	0	1	1	0	0	0	12	48	2Months	Pediatric	1	1	1	1	1		1			1	1	1	1	1
Baseline	Kiziburo	Control	Pediatric	1	1	1	0	1		1			1	1	1	1	0	0	0	0	0	0	0	0	0	0	0	0	0	0	0	9	36	2Months	Pediatric	1	1	0	1	0		1			1	1	1	1	0
Baseline	Kiziburo	Control	Pediatric	1	1	1	1	0		1			1	1	1	1	0	0	0	0	0	0	0	0	0	0	0	0	1	0	0	10	40	2Months	Pediatric	1	1	1	1	1		1			1	1	1	0	0
Baseline	Kiziburo	Control	Pediatric	1	1	1	1	0		1		0	1	1	1	1	0	0	0	0	0	0	0	0	0	0	0	0	0	0	0	9	34.6154	2Months	Pediatric	1	1	1	1	1		1		0	1	1	1	1	0
Baseline	Kiziburo	Control	Pediatric	1	1	1	1	1		1			1	1	1	0	1	0	0	0	0	0	0	0	0	0	1	1	0	0	0	12	48	2Months	Pediatric	1	1	1	1	1		1			1	1	1	1	1
Baseline	Kiziburo	Control	Pediatric	1	1	1	1	1		1			1	1	1	1	0	0	0	0	0	0	0	0	0	0	0	0	1	1	1	13	52	2Months	Pediatric	1	1	1	1	1		1			1	1	1	1	1
Baseline	Kiziburo	Control	Pediatric	1	1	1	1	1		0			1	0	1	1	1	0	0	0	0	0	0	0	0	0	0	0	0	0	0	9	36	2Months	Pediatric	1	1	1	1	1		1			1	1	1	1	1
Baseline	Kiziburo	Control	Pediatric	1	1	1	1	1		1		0	1	1	1	1	1	0	0	0	0	0	0	0	0	0	1	0	0	0	0	12	46.1538	2Months	Pediatric	1	1	0	1	0		1		0	1	1	1	1	0
Baseline	Kiziburo	Control	Pediatric	1	1	1	0	1		0			1	1	1	1	0	0	0	0	0	0	0	0	0	0	0	0	0	0	0	8	32	2Months	Pediatric	1	1	1	1	1		1			1	1	1	1	1
Baseline	Kiziburo	Control	Pediatric	1	1	1	1	0		1			1	1	1	0	1	0	0	0	0	0	0	0	0	0	1	0	0	0	0	10	40	2Months	Pediatric	1	1	1	1	1		1			1	1	1	1	1
Baseline	Kiziburo	Control	Pediatric	1	1	1	1	1		1			1	1	0	0	1	0	0	1	0	1	1	0	0	0	0	0	0	0	0	12	48	2Months	Pediatric	1	1	1	0	1		1			1	1	1	1	1
Baseline	Kiziburo	Control	Pediatric	1	1	1	1	1		1			1	0	1	1	0	0	0	0	0	0	0	0	0	0	0	0	0	0	0	9	36	2Months	Pediatric	1	1	0	1	0		1			1	1	1	1	1
Baseline	Kiziburo	Control	Pediatric	1	1	1	1	1		0		0	1	1	1	0	1	0	0	1	0	0	0	0	0	0	1	0	0	0	0	11	42.3077	2Months	Pediatric	1	1	1	1	1		1		0	1	1	1	1	0
Baseline	Kiziburo	Control	Pediatric	1	1	1	1	0		1			1	1	1	0	1	0	0	0	0	1	0	0	0	0	0	0	0	0	0	10	40	2Months	Pediatric	1	1	1	0	1		1			1	1	1	1	1
Baseline	Kiziburo	Control	Pediatric	1	1	1	1	1		1			1	1	1	1	1	0	1	0	0	1	0	0	0	0	0	0	0	0	0	13	52	2Months	Pediatric	1	1	1	1	1		1			1	1	1	0	0
Baseline	Kiziburo	Control	Pediatric	1	1	1	1	1		0		0	1	1	1	1	1	0	0	0	0	1	1	0	0	0	0	1	0	0	0	13	50	2Months	Pediatric	1	1	0	1	1		1		0	1	1	1	0	1
Baseline	Kiziburo	Control	Pediatric	1	1	1	1	1		1			0	1	0	0	0	0	0	0	0	0	0	0	0	0	0	0	0	0	0	7	28	2Months	Pediatric	1	1	1	1	1		1			1	1	1	1	1
Baseline	Kiziburo	Control	Pediatric	1	1	1	1	1		1			1	1	1	1	1	0	0	0	0	0	0	0	0	0	0	0	0	0	0	11	44	2Months	Pediatric	1	1	1	1	1		1		0	1	1	1	1	1
Baseline	Kiziburo	Control	Pediatric	1	1	1	1	0		1		0	1	0	1	1	1	0	0	0	0	0	0	0	0	0	1	0	0	0	0	10	38.4615	2Months	Pediatric	1	1	1	1	1		1		0	1	1	1	1	1
Baseline	Byumba	Control	Surgical	1	1	1	1	1	1	0	1	0	1	1	1	1	0	0	0	1	1	0	1	1	0	1	1	1	0	0	0	18	64.2857	2Months	Surgical	1	1	1	1	1	0	0	1	0	1	1	1	1	0
Baseline	Kiziburo	Control	Surgical	1	1	1	1	0	0	0	0	0	1	1	1	1	1	0	0	0	0	0	0	0	0	0	0	0	0	0	0	9	32.1429	2Months	Surgical	1	1	1	1	0	0	0	0	0	1	1	1	1	1
Baseline	Kiziburo	Control	Surgical	1	1	1	1	1	1	1	1	0	1	1	1	1	1	0	0	0	0	0	0	0	0	0	1	0	0	0	0	14	50	2Months	Surgical	1	1	1	1	1	1	1	1	0	1	1	1	1	1
Baseline	Kiziburo	Control	Surgical	1	1	1	1	1	1	0	0	0	1	1	1	1	1	0	0	0	0	0	0	0	0	0	0	0	0	0	0	11	39.2857	2Months	Surgical	1	1	1	1	1	1	1	0	0	1	1	1	1	1
Baseline	Kiziburo	Control	Surgical	1	1	1	0	1	0	0	0	0	1	1	1	0	1	0	0	0	0	0	0	0	0	0	1	0	0	0	0	9	32.1429	2Months	Surgical	1	1	1	0	1	0	0	0	0	1	1	1	1	1
Baseline	Kiziburo	Control	Surgical	1	1	1	1	1	1	1	1	0	1	1	1	0	1	1	1	0	0	0	0	0	0	0	0	0	0	0	0	14	50	2Months	Surgical	1	1	1	1	1	1	1	1	0	1	1	1	1	1
Baseline	Kiziburo	Control	Surgical	1	1	1	0	1	0	1	0	0	0	1	1	1	0	0	0	0	0	0	0	0	0	0	0	0	0	0	0	8	28.5714	2Months	Surgical	1	1	1	0	1	0	1	0	0	1	1	1	1	0
Baseline	Kiziburo	Control	Surgical	1	1	1	1	0	0	0	0	0	1	1	1	1	0	0	0	0	0	0	0	0	0	0	1	0	0	0	0	9	32.1429	2Months	Surgical	1	1	1	1	1	0	0	0	0	1	1	1	0	0
Baseline	Kiziburo	Control	Surgical	1	1	1	0	1	1	1	1	0	1	1	1	1	1	0	0	0	1	0	1	0	0	0	0	0	0	0	1	15	53.5714	2Months	Surgical	1	1	1	0	1	1	1	1	0	1	1	1	0	1
Baseline	Kiziburo	Control	Surgical	1	1	1	1	1	1	1	0	0	1	1	1	1	0	0	0	0	0	0	1	0	0	1	1	0	0	0	0	14	50	2Months	Surgical	1	1	1	1	1	1	1	0	0	1	1	1	1	0
Baseline	Kiziburo	Control	Surgical	1	1	1	1	1	1	0	0	0	1	1	1	0	1	0	0	0	0	0	0	0	0	0	0	0	0	0	0	10	35.7143	2Months	Surgical	1	1	1	1	1	1	0	0	0	1	1	1	1	1
Baseline	Kiziburo	Control	Surgical	1	1	1	1	0	1	1	1	0	1	1	0	1	1	0	0	0	0	0	0	0	0	0	1	0	0	0	0	12	42.8571	2Months	Surgical	1	1	1	1	1	1	1	1	0	1	1	1	1	1
Baseline	Kiziburo	Control	Surgical	1	1	1	1	1	1	1	1	0	1	1	1	1	1	0	0	0	0	0	0	0	0	1	0	0	0	0	0	14	50	2Months	Surgical	1	1	1	1	1	1	1	0	0	1	1	1	1	1
Baseline	Kiziburo	Control	Surgical	1	1	1	1	1	1	1	1	0	1	1	1	1	1	0	0	0	0	1	0	0	0	0	0	0	0	0	0	14	50	2Months	Surgical	1	1	1	1	1	0	1	0	0	1	1	1	1	1
Baseline	Kiziburo	Control	Surgical	1	1	1	1	1	1	1	1	0	1	1	1	0	0	0	0	0	0	1	0	0	0	0	1	1	0	0	0	14	50	2Months	Surgical	1	1	1	1	0	1	1	1	0	1	1	1	1	0
Baseline	Kiziburo	Control	Surgical	1	1	1	1	1	1	1	0	0	1	1	1	1	1	0	0	0	0	1	0	0	0	0	0	0	0	0	0	13	46.4286	2Months	Surgical	1	1	1	1	1	1	1	0	0	0	1	1	1	1
Baseline	Byumba	Control	Surgical	1	1	1	1	1	1	1	1	0	1	1	1	1	1	0	0	0	0	1	0	0	0	0	0	0	0	0	0	14	50	2Months	Surgical	1	1	1	1	1	1	1	1	0	1	1	1	1	1
Baseline	Kiziburo	Control	Surgical	1	1	1	1	1	1	1	1	0	1	1	1	0	1	0	0	0	0	0	0	0	0	0	0	0	0	0	0	12	42.8571	2Months	Surgical	1	1	1	0	1	1	1	0	0	1	1	1	1	0
Baseline	Kiziburo	Control	Surgical	1	1	1	1	1	1	1	0	0	1	1	0	1	0	0	0	0	0	0	0	0	0	0	1	0	0	0	0	11	39.2857	2Months	Surgical	1	1	1	1	1	0	0	1	0	1	1	1	1	1
Baseline	Kiziburo	Control	Surgical	1	1	1	1	1	1	1	0	0	1	1	0	1	1	0	0	0	0	0	0	0	0	0	0	0	0	0	0	11	39.2857	2Months	Surgical	1	1	1	1	1	1	1	0	0	1	1	1	0	1
Baseline	Kiziburo	Control	Surgical	1	1	1	1	1	1	1	1	0	1	1	1	1	1	0	0	0	0	1	0	0	0	1	1	0	0	0	0	16	57.1429	2Months	Surgical	1	1	0	1	0	1	1	1	0	1	1	1	0	1
Baseline	Kiziburo	Control	Surgical	1	1	1	1	1	1	1	0	0	1	1	0	0	0	0	0	0	0	0	0	0	0	0	0	0	0	0	0	9	32.1429	2Months	Surgical	1	1	1	1	1	0	1	0	0	1	1	1	1	1
Baseline	Kiziburo	Control	Surgical	1	1	1	1	1	1	1	1	0	1	1	1	1	0	0	0	0	0	0	1	1	0	0	1	0	0	0	0	15	53.5714	2Months	Surgical	1	1	1	1	1	0	1	1	0	1	1	1	1	0
Baseline	Kiziburo	Control	Surgical	1	1	1	1	1	1	1	1	0	1	1	1	1	1	0	0	0	0	0	0	0	0	1	0	0	1	1	1	17	60.7143	2Months	Surgical	1	1	0	1	1	1	0	1	0	1	1	1	1	0
Baseline	Kiziburo	Control	Surgical	1	1	1	0	1	1	1	1	0	1	1	1	1	1	0	0	0	0	1	0	0	0	0	1	0	0	0	0	14	50	2Months	Surgical	1	1	1	1	1	1	1	1	0	1	1	1	1	1
Baseline	Kiziburo	Control	Surgical	1	1	1	1	1	1	0	0	0	1	1	0	0	0	0	0	0	0	0	0	0	0	0	0	0	0	0	0	8	28.5714	2Months	Surgical	1	1	1	1	0	1	0	1	0	1	1	1	1	1
Baseline	Kiziburo	Control	Surgical	1	1	1	1	1	1	1	1	0	1	0	1	0	1	0	0	0	0	0	0	0	0	0	1	0	0	0	0	12	42.8571	2Months	Surgical	1	1	1	0	1	1	1	1	0	1	1	1	1	1
Baseline	Kiziburo	Control	Surgical	1	1	1	0	1	0	0	1	0	1	1	1	1	1	1	0	0	0	0	0	0	0	1	0	0	0	0	0	12	42.8571	2Months	Surgical	1	1	1	1	1	0	1	1	0	1	1	0	1	0
Baseline	Kiziburo	Control	Surgical	1	1	1	1	0	1	0	1	0	1	1	1	1	0	0	0	0	0	0	0	0	0	0	0	0	0	0	0	10	35.7143	2Months	Surgical	1	1	1	0	1	1	0	0	0	1	1	1	0	0
Baseline	Kiziburo	Control	Surgical	1	1	1	1	1	1	1	1	0	1	1	1	1	1	0	0	0	0	1	0	0	0	1	0	0	0	0	0	15	53.5714	2Months	Surgical	1	1	0	1	1	1	1	1	0	1	1	1	1	0
Baseline	Kiziburo	Control	Surgical	1	1	1	1	1	1	1	1	0	1	1	0	0	0	0	0	0	0	0	0	0	0	1	0	0	0	1	1	13	46.4286	2Months	Surgical	1	1	1	1	1	1	1	1	0	1	1	1	1	1
Baseline	Kiziburo	Control	Surgical	1	1	1	1	0	0	0	0	0	1	1	1	1	0	0	0	0	0	1	0	0	0	0	0	0	0	0	0	9	32.1429	2Months	Surgical	1	1	1	1	0	0	0	0	0	1	1	1	1	1
Baseline	Kiziburo	Control	Surgical	1	1	1	0	1	1	1	0	0	1	1	0	1	1	0	0	0	0	0	0	0	0	0	0	0	0	0	0	10	35.7143	2Months	Surgical	1	1	0	0	1	1	1	1	0	1	1	1	1	1
Baseline	Kiziburo	Control	Surgical	1	1	1	1	1	1	1	1	0	1	1	1	1	1	0	0	0	0	0	0	0	0	0	0	0	0	0	0	13	46.4286	2Months	Surgical	1	1	1	1	1	1	1	1	0	1	1	1	1	0
Baseline	Kiziburo	Control	Surgical	1	1	1	1	1	1	1	1	0	1	1	1	0	1	0	0	0	0	0	0	0	0	0	1	1	0	0	0	14	50	2Months	Surgical	1	1	1	1	1	1	1	0	0	1	1	0	1	1
[truncated: 86 more columns]
